# Supplementary material for: Dynamic modelling of feed assimilation, growth, lipid accumulation, and CO2 production in black soldier fly larvae
Source: PLoS One. 2022 Oct 26;17(10):e0276605. doi: 10.1371/journal.pone.0276605 (PMC9605037; doi:10.1371/journal.pone.0276605)
Supplement: S1 Data — The model programmed in Excel. Parameters can be modified (other functionalities are locked), and results visualized in ‘Main sheet’. The model itself, and quantitative results of modelling is available in the sheet named ‘Model’, columns E-U and columns W-AD, respectively. (XLSX) [file pone.0276605.s001.xlsx]

## Sheet: Main sheet
Modelling of feed assimilation, growth, lipid accumulation, and CO2 production in black soldier fly larvae
Niels Thomas Eriksen, Aalborg University, Denmark
Parameters	Unit
Starter larvae - values in cells marked in green may be changed
XDW,0	mg	0.6	Larval DW at start of experiment
Age	day	5	Larval age at start of experiment
Parameters - values in cells marked in green may be changed
Bmax	mg	90	Maximal larval DW
δC,B	-	0.49	Carbon fraction structural biomass
δC,L	-	0.79	Carbon fraction trilaurin
δL,B	-	0.1	Lipid fraction in biomass
δO	-	0.9	Organic fraction
δDW,B	-	0.25	Dry weight fraction of structural biomass
δI	-	5	Relativ weigth increase per insstar
amax	day-1	1	Maximal specific feed assimilation rate
YB	-	0.44	Cost of growth of structural biomass
YL	-	0.42	Cost of lipid synthesis
m	day-1	0.08	Maintenance
α	-	1	Factor (for assimilation)
β	-	1	Factor (for μB)
tp,min	day	13	Minimal developmental time
ρ	day-1	1	Rate of linear decrease of Bmax
Δt	day	0.01	Time step, numerical modelling
Predicted variables
tp	day	22.96	Predicted developmental time
μB,max	day-1	0.638889	Predicted maximal specific growth rate of structural biomass
XDW,max	mg	90.5253	Predicted maximal dry weight attained by the larvae
δL,max	% DW	38.3222	Predicted highest lipid content attained
δDW,max	% WW	35.0836	Predicted highest DW content attained

## Sheet: Model
Modelling of feed assimilation, growth, lipid accumulation, and CO2 production in black soldier fly larvae						Carbon equivalents					Logistic model		Kinetics		Rates, carbon equivalents						Check	Dry weight						Wet weighht
Niels Thomas Eriksen, Aalborg University, Denmark				t	age	Bmax	B	L	B+L	I	1-(X/Xmax)^α	1-(X/Xmax)^β	a	µB	rA	rCO2,m	rB	rCO2,B	rL	rCO2,L	dA/dt	B	L	XDW	lnX	δL	rCO2	δDW	W	age
				day	day	mg	mg	mg	mg	-	-	-	day-1	day-1	mg day-1	mg day-1	mg day-1	mg day-1	mg day-1	mg day-1		mg	mg	mg		%	mg day-1	% WW	mg	day
Parameters	Unit			0	5	39.69	0.2646	0.0474	0.28554	5	0.993333	0.993333	1	0.63463	0.2646	0.021168	0.167923	0.0738861	0.00114287	0.000480007	-1.39862e-17	0.54	0.06	0.6	-0.510826	10	0.350292	27.027	2.22	5
Starter larvae				0.01	5.01	39.69	0.266279	0.0475794	0.287231	5	0.993291	0.993291	1	0.634603	0.266279	0.0213023	0.168981	0.0743519	0.00115743	0.000486119	1.37152e-17	0.543427	0.060227	0.603654	-0.504754	9.97708	0.352514	27.022	2.23394	5.01
XDW,0	mg	0.6	Larval DW at start of experiment	0.02	5.02	39.69	0.267969	0.0477599	0.288932	5	0.993248	0.993248	1	0.634575	0.267969	0.0214375	0.170047	0.0748205	0.00117216	0.000492308	0	0.546876	0.0604556	0.607331	-0.498681	9.9543	0.354751	27.017	2.24796	5.02
Age	day	5	Larval age at start of experiment	0.03	5.03	39.69	0.26967	0.0479417	0.290644	5	0.993206	0.993206	1	0.634548	0.26967	0.0215736	0.171118	0.075292	0.00118709	0.000498576	2.77556e-17	0.550346	0.0606857	0.611032	-0.492607	9.93167	0.357002	27.0121	2.26207	5.03
				0.04	5.04	39.69	0.271381	0.0481247	0.292367	5	0.993162	0.993162	1	0.63452	0.271381	0.0217105	0.172197	0.0757665	0.0012022	0.000504923	0	0.553838	0.0609173	0.614755	-0.486531	9.90919	0.359267	27.0071	2.27627	5.04
Parameter				0.05	5.05	39.69	0.273103	0.0483089	0.294101	5	0.993119	0.993119	1	0.634493	0.273103	0.0218482	0.173282	0.0762439	0.0012175	0.000511351	4.14165e-17	0.557352	0.0611505	0.618503	-0.480453	9.88686	0.361546	27.0023	2.29056	5.05
Bmax	mg	90	Maximal larval DW	0.06	5.06	39.69	0.274835	0.0484943	0.295846	5	0.993075	0.993075	1	0.634465	0.274835	0.0219868	0.174373	0.0767243	0.001233	0.000517861	0	0.560889	0.0613852	0.622274	-0.474375	9.86466	0.36384	26.9974	2.30494	5.06
δC,B	-	0.49	Carbon fraction structural biomass	0.07	5.07	39.69	0.276579	0.048681	0.297602	5	0.993032	0.993032	1	0.634437	0.276579	0.0221263	0.175472	0.0772077	0.0012487	0.000524453	1.37694e-17	0.564447	0.0616216	0.626069	-0.468295	9.84262	0.366148	26.9926	2.31941	5.07
δC,L	-	0.79	Carbon fraction trilaurin	0.08	5.08	39.69	0.278334	0.048869	0.29937	5	0.992987	0.992987	1	0.634409	0.278334	0.0222667	0.176577	0.0776941	0.00126459	0.000531129	-2.79724e-17	0.568028	0.0618595	0.629888	-0.462213	9.82071	0.36847	26.9878	2.33397	5.08
δL,B	-	0.1	Lipid fraction in biomass	0.09	5.09	39.69	0.2801	0.0490582	0.301148	5	0.992943	0.992943	1	0.63438	0.2801	0.022408	0.17769	0.0781835	0.00128069	0.000537889	-1.39862e-17	0.571632	0.062099	0.633731	-0.456131	9.79895	0.370808	26.983	2.34863	5.09
δO	-	0.9	Organic fraction	0.1	5.1	39.69	0.281877	0.0492487	0.302938	5	0.992898	0.992898	1	0.634352	0.281877	0.0225501	0.178809	0.0786759	0.00129699	0.000544736	-2.77556e-17	0.575258	0.0623402	0.637599	-0.450046	9.77734	0.373159	26.9783	2.36337	5.1
δDW,B	-	0.25	Dry weight fraction of structural biomass	0.11	5.11	39.69	0.283665	0.0494405	0.304739	5	0.992853	0.992853	1	0.634323	0.283665	0.0226932	0.179935	0.0791714	0.0013135	0.000551669	-4.16334e-17	0.578908	0.0625829	0.64149	-0.443961	9.75586	0.375526	26.9736	2.37821	5.11
δI	-	5	Relativ weigth increase per insstar	0.12	5.12	39.69	0.285464	0.0496336	0.306551	5	0.992808	0.992808	1	0.634294	0.285464	0.0228371	0.181068	0.0796699	0.00133021	0.000558689	0	0.58258	0.0628273	0.645407	-0.437874	9.73453	0.377908	26.969	2.39315	5.12
amax	day-1	1	Maximal specific feed assimilation rate	0.13	5.13	39.69	0.287275	0.0498279	0.308375	5	0.992762	0.992762	1	0.634265	0.287275	0.022982	0.182208	0.0801716	0.00134714	0.000565799	1.38778e-17	0.586275	0.0630733	0.649348	-0.431786	9.71333	0.380304	26.9644	2.40817	5.13
YB	-	0.44	Cost of growth of structural biomass	0.14	5.14	39.69	0.289097	0.0500236	0.310211	5	0.992716	0.992716	1	0.634235	0.289097	0.0231277	0.183355	0.0806764	0.00136428	0.000573	1.36609e-17	0.589993	0.063321	0.653315	-0.425697	9.69227	0.382716	26.9598	2.42329	5.14
YL	-	0.42	Cost of lipid synthesis	0.15	5.15	39.69	0.29093	0.0502206	0.312058	5	0.99267	0.99267	1	0.634206	0.29093	0.0232744	0.18451	0.0811843	0.00138164	0.000580291	-1.38778e-17	0.593735	0.0635704	0.657306	-0.419606	9.67136	0.385143	26.9552	2.43851	5.15
m	day-1	0.08	Maintenance	0.16	5.16	39.69	0.292775	0.0504189	0.313917	5	0.992623	0.992623	1	0.634176	0.292775	0.023422	0.185671	0.0816953	0.00139923	0.000587675	5.54027e-17	0.597501	0.0638214	0.661322	-0.413514	9.65058	0.387585	26.9507	2.45383	5.16
α	-	1	Factor (for assimilation)	0.17	5.17	39.69	0.294632	0.0506186	0.315788	5	0.992577	0.992577	1	0.634146	0.294632	0.0235706	0.18684	0.0822095	0.00141703	0.000595152	-1.38778e-17	0.60129	0.0640742	0.665364	-0.407421	9.62994	0.390043	26.9462	2.46923	5.17
β	-	1	Factor (for μB)	0.18	5.18	39.69	0.296501	0.0508196	0.31767	5	0.99253	0.99253	1	0.634116	0.296501	0.02372	0.188016	0.0827269	0.00143506	0.000602724	-2.76472e-17	0.605103	0.0643286	0.669432	-0.401326	9.60944	0.392516	26.9417	2.48474	5.18
tp,min	day	13	Minimal developmental time	0.19	5.19	39.69	0.298381	0.051022	0.319565	5	0.992482	0.992482	1	0.634086	0.298381	0.0238705	0.189199	0.0832476	0.00145332	0.000610393	-1.38778e-17	0.60894	0.0645848	0.673525	-0.39523	9.58907	0.395004	26.9373	2.50035	5.19
ρ	day-1	1	Rate of linear decrease of Bmax	0.2	5.2	39.69	0.300273	0.0512257	0.321471	5	0.992435	0.992435	1	0.634055	0.300273	0.0240218	0.19039	0.0837714	0.0014718	0.000618158	-2.7864e-17	0.612801	0.0648427	0.677644	-0.389133	9.56884	0.397508	26.9329	2.51605	5.2
Δt	day	0.01	Time step, numerical modelling	0.21	5.21	39.69	0.302177	0.0514308	0.32339	5	0.992387	0.992387	1	0.634025	0.302177	0.0241741	0.191587	0.0842985	0.00149053	0.000626022	1.37694e-17	0.616687	0.0651023	0.681789	-0.383035	9.54874	0.400028	26.9285	2.53185	5.21
				0.22	5.22	39.69	0.304092	0.0516373	0.325321	5	0.992338	0.992338	1	0.633994	0.304092	0.0243274	0.192793	0.0848288	0.00150949	0.000633985	-4.16334e-17	0.620597	0.0653637	0.685961	-0.376935	9.52878	0.402564	26.9242	2.54775	5.22
Predicted variables				0.23	5.23	39.69	0.30602	0.0518452	0.327264	5	0.99229	0.99229	1	0.633963	0.30602	0.0244816	0.194006	0.0853625	0.00152869	0.000642049	0	0.624531	0.0656268	0.690158	-0.370834	9.50896	0.405116	26.9198	2.56375	5.23
tp	day	22.96	Predicted developmental time	0.24	5.24	39.69	0.30796	0.0520545	0.329219	5	0.992241	0.992241	1	0.633932	0.30796	0.0246368	0.195226	0.0858994	0.00154813	0.000650216	-1.38778e-17	0.628491	0.0658918	0.694383	-0.364732	9.48926	0.407684	26.9156	2.57985	5.24
μB,max	day-1	0.638889	Predicted maximal specific growth rate of structural biomass	0.25	5.25	39.69	0.309913	0.0522652	0.331187	5	0.992192	0.992192	1	0.6339	0.309913	0.024793	0.196454	0.0864396	0.00156782	0.000658486	0	0.632475	0.0661585	0.698633	-0.358629	9.4697	0.410268	26.9113	2.59606	5.25
DWmax	mg	90.5253	Predicted maximal dry weight attained by the larvae	0.26	5.26	39.69	0.311877	0.0524773	0.333167	5	0.992142	0.992142	1	0.633869	0.311877	0.0249502	0.197689	0.0869833	0.00158776	0.000666861	0	0.636484	0.066427	0.702911	-0.352525	9.45027	0.412868	26.9071	2.61236	5.26
δL,max	% DW	38.3222	Predicted highest lipid content attained	0.27	5.27	39.69	0.313854	0.0526909	0.33516	5	0.992092	0.992092	1	0.633837	0.313854	0.0251083	0.198932	0.0875302	0.00160796	0.000675341	-4.16334e-17	0.640519	0.0666973	0.707216	-0.346419	9.43097	0.415484	26.9029	2.62877	5.27
δDW,max	% WW	35.0836	Predicted highest DW content attained	0.28	5.28	39.69	0.315843	0.0529059	0.337165	5	0.992042	0.992042	1	0.633805	0.315843	0.0252675	0.200183	0.0880806	0.0016284	0.00068393	-2.79724e-17	0.644579	0.0669695	0.711548	-0.340312	9.4118	0.418117	26.8987	2.64528	5.28
				0.29	5.29	39.69	0.317845	0.0531224	0.339183	5	0.991992	0.991992	1	0.633773	0.317845	0.0254276	0.201442	0.0886343	0.00164911	0.000692627	-1.38778e-17	0.648664	0.0672435	0.715907	-0.334204	9.39277	0.420767	26.8946	2.6619	5.29
Values, used for modelling				0.3	5.3	39.69	0.31986	0.0533403	0.341214	5	0.991941	0.991941	1	0.63374	0.31986	0.0255888	0.202708	0.0891915	0.00167008	0.000701434	0	0.652775	0.0675194	0.720294	-0.328095	9.37386	0.423433	26.8905	2.67862	5.3
B0	mg	0.2646	Larval carbon at start of experiment	0.31	5.31	39.69	0.321887	0.0535597	0.343258	5	0.99189	0.99189	1	0.633707	0.321887	0.0257509	0.203982	0.0897521	0.00169132	0.000710353	-4.16334e-17	0.656912	0.0677971	0.724709	-0.321985	9.35508	0.426116	26.8864	2.69544	5.31
Bmax	mg	39.69	Maximal larval carbon	0.32	5.32	39.69	0.323927	0.0537806	0.345315	5	0.991839	0.991839	1	0.633675	0.323927	0.0259141	0.205264	0.0903162	0.00171282	0.000719384	4.16334e-17	0.661075	0.0680767	0.729151	-0.315874	9.33643	0.428816	26.8824	2.71238	5.32
1/δI	%	0.2	Biomass of instar 5, % of Bmax	0.33	5.33	39.69	0.325979	0.054003	0.347384	5	0.991787	0.991787	1	0.633642	0.325979	0.0260783	0.206554	0.0908838	0.0017346	0.00072853	1.36609e-17	0.665264	0.0683582	0.733622	-0.309761	9.31791	0.431532	26.8784	2.72941	5.33
I6	mg	7.938	Larval carbon, last moulting	0.34	5.34	39.69	0.328045	0.0542269	0.349467	5	0.991735	0.991735	1	0.633608	0.328045	0.0262436	0.207852	0.0914548	0.00175665	0.000737792	0	0.669479	0.0686417	0.738121	-0.303648	9.29952	0.434266	26.8744	2.74656	5.34
				0.35	5.35	39.69	0.330123	0.0544523	0.351563	5	0.991682	0.991682	1	0.633575	0.330123	0.0264099	0.209158	0.0920295	0.00177898	0.000747171	-5.55112e-17	0.673721	0.068927	0.742648	-0.297533	9.28125	0.437017	26.8704	2.76381	5.35
				0.36	5.36	39.69	0.332215	0.0546793	0.353673	5	0.99163	0.99163	1	0.633541	0.332215	0.0265772	0.210472	0.0926076	0.00180159	0.000756669	0	0.67799	0.0692143	0.747204	-0.291417	9.2631	0.439785	26.8665	2.78117	5.36
				0.37	5.37	39.69	0.33432	0.0549078	0.355795	5	0.991577	0.991577	1	0.633507	0.33432	0.0267456	0.211794	0.0931893	0.00182449	0.000766287	4.15249e-17	0.682285	0.0695035	0.751788	-0.2853	9.24509	0.442571	26.8626	2.79864	5.37
				0.38	5.38	39.69	0.336438	0.0551378	0.357932	5	0.991523	0.991523	1	0.633473	0.336438	0.026915	0.213124	0.0937746	0.00184768	0.000776027	0	0.686607	0.0697947	0.756402	-0.279182	9.2272	0.445374	26.8587	2.81622	5.38
				0.39	5.39	39.69	0.338569	0.0553694	0.360081	5	0.99147	0.99147	1	0.633439	0.338569	0.0270855	0.214463	0.0943636	0.00187117	0.00078589	2.77556e-17	0.690957	0.0700879	0.761045	-0.273063	9.20943	0.448195	26.8549	2.83391	5.39
				0.4	5.4	39.69	0.340713	0.0556026	0.362245	5	0.991416	0.991416	1	0.633404	0.340713	0.0272571	0.215809	0.0949561	0.00189495	0.000795877	-1.40946e-17	0.695334	0.070383	0.765717	-0.266943	9.19178	0.451033	26.8511	2.85172	5.4
				0.41	5.41	39.69	0.342872	0.0558373	0.364422	5	0.991361	0.991361	1	0.63337	0.342872	0.0274297	0.217164	0.0955524	0.00191903	0.000805992	2.75387e-17	0.699738	0.0706802	0.770418	-0.260822	9.17426	0.45389	26.8473	2.86963	5.41
				0.42	5.42	39.69	0.345043	0.0560737	0.366613	5	0.991307	0.991307	1	0.633335	0.345043	0.0276035	0.218528	0.0961522	0.00194341	0.000816234	-4.16334e-17	0.70417	0.0709794	0.775149	-0.2547	9.15687	0.456764	26.8435	2.88766	5.42
				0.43	5.43	39.69	0.347228	0.0563117	0.368817	5	0.991251	0.991251	1	0.6333	0.347228	0.0277783	0.2199	0.0967558	0.00196811	0.000826605	-2.81893e-17	0.708629	0.0712806	0.77991	-0.248577	9.13959	0.459656	26.8398	2.9058	5.43
				0.44	5.44	39.69	0.349427	0.0565512	0.371036	5	0.991196	0.991196	1	0.633264	0.349427	0.0279542	0.22128	0.0973631	0.00199312	0.000837108	-2.7864e-17	0.713117	0.0715838	0.784701	-0.242452	9.12243	0.462566	26.8361	2.92405	5.44
				0.45	5.45	39.69	0.35164	0.0567924	0.373269	5	0.99114	0.99114	1	0.633229	0.35164	0.0281312	0.222669	0.0979742	0.00201844	0.000847744	-1.43115e-17	0.717633	0.0718892	0.789522	-0.236327	9.1054	0.465495	26.8324	2.94242	5.45
				0.46	5.46	39.69	0.353867	0.0570353	0.375516	5	0.991084	0.991084	1	0.633193	0.353867	0.0283094	0.224066	0.098589	0.00204408	0.000858514	-2.79724e-17	0.722177	0.0721966	0.794374	-0.230201	9.08849	0.468442	26.8287	2.96091	5.46
				0.47	5.47	39.69	0.356108	0.0572798	0.377777	5	0.991028	0.991028	1	0.633157	0.356108	0.0284886	0.225472	0.0992076	0.00207005	0.000869421	2.77556e-17	0.72675	0.0725061	0.799256	-0.224074	9.07169	0.471407	26.8251	2.97951	5.47
				0.48	5.48	39.69	0.358362	0.057526	0.380052	5	0.990971	0.990971	1	0.63312	0.358362	0.028669	0.226886	0.09983	0.00209635	0.000880465	2.79724e-17	0.731352	0.0728177	0.804169	-0.217945	9.05502	0.474391	26.8215	2.99822	5.48
				0.49	5.49	39.69	0.360631	0.0577738	0.382342	5	0.990914	0.990914	1	0.633084	0.360631	0.0288505	0.22831	0.100456	0.00212298	0.00089165	-1.39862e-17	0.735982	0.0731314	0.809113	-0.211816	9.03846	0.477394	26.8179	3.01706	5.49
				0.5	5.5	39.69	0.362914	0.0580234	0.384646	5	0.990856	0.990856	1	0.633047	0.362914	0.0290331	0.229742	0.101086	0.00214994	0.000902975	1.39862e-17	0.740641	0.0734473	0.814089	-0.205686	9.02203	0.480416	26.8144	3.03601	5.5
				0.51	5.51	39.69	0.365212	0.0582746	0.386965	5	0.990798	0.990798	1	0.63301	0.365212	0.0292169	0.231183	0.10172	0.00217725	0.000914444	1.36609e-17	0.74533	0.0737653	0.819095	-0.199555	9.00571	0.483456	26.8109	3.05509	5.51
				0.52	5.52	39.69	0.367524	0.0585276	0.389299	5	0.99074	0.99074	1	0.632973	0.367524	0.0294019	0.232632	0.102358	0.0022049	0.000926057	0	0.750048	0.0740855	0.824134	-0.193423	8.98951	0.486516	26.8074	3.07428	5.52
				0.53	5.53	39.69	0.36985	0.0587822	0.391647	5	0.990682	0.990682	1	0.632935	0.36985	0.029588	0.234091	0.103	0.0022329	0.000937818	1.37694e-17	0.754796	0.0744079	0.829203	-0.18729	8.97342	0.489595	26.8039	3.09359	5.53
				0.54	5.54	39.69	0.372191	0.0590387	0.39401	5	0.990623	0.990623	1	0.632898	0.372191	0.0297753	0.235559	0.103646	0.00226125	0.000949727	0	0.759573	0.0747325	0.834305	-0.181156	8.95745	0.492693	26.8005	3.11302	5.54
				0.55	5.55	39.69	0.374546	0.0592968	0.396389	5	0.990563	0.990563	1	0.63286	0.374546	0.0299637	0.237035	0.104296	0.00228997	0.000961787	-1.38778e-17	0.76438	0.0750593	0.83944	-0.175021	8.9416	0.49581	26.7971	3.13258	5.55
				0.56	5.56	39.69	0.376917	0.0595568	0.398782	5	0.990503	0.990503	1	0.632822	0.376917	0.0301533	0.238521	0.104949	0.00231904	0.000973999	1.39862e-17	0.769218	0.0753883	0.844606	-0.168885	8.92586	0.498948	26.7937	3.15226	5.56
				0.57	5.57	39.69	0.379302	0.0598185	0.40119	5	0.990443	0.990443	1	0.632783	0.379302	0.0303442	0.240016	0.105607	0.00234849	0.000986365	-1.38778e-17	0.774086	0.0757196	0.849805	-0.162748	8.91023	0.502104	26.7903	3.17206	5.57
				0.58	5.58	39.69	0.381702	0.060082	0.403614	5	0.990383	0.990383	1	0.632745	0.381702	0.0305362	0.24152	0.106269	0.0023783	0.000998888	2.75387e-17	0.778984	0.0760531	0.855037	-0.156611	8.89472	0.505281	26.787	3.19199	5.58
				0.59	5.59	39.69	0.384117	0.0603473	0.406053	5	0.990322	0.990322	1	0.632706	0.384117	0.0307294	0.243033	0.106935	0.0024085	0.00101157	-1.40946e-17	0.783913	0.076389	0.860302	-0.150472	8.87932	0.508477	26.7837	3.21204	5.59
				0.6	5.6	39.69	0.386548	0.0606144	0.408507	5	0.990261	0.990261	1	0.632667	0.386548	0.0309238	0.244556	0.107605	0.00243907	0.00102441	2.77556e-17	0.788873	0.0767271	0.8656	-0.144333	8.86404	0.511693	26.7804	3.23222	5.6
				0.61	5.61	39.69	0.388993	0.0608834	0.410977	5	0.990199	0.990199	1	0.632627	0.388993	0.0311195	0.246088	0.108279	0.00247003	0.00103741	4.14165e-17	0.793864	0.0770675	0.870931	-0.138192	8.84887	0.51493	26.7771	3.25252	5.61
				0.62	5.62	39.69	0.391454	0.0611541	0.413463	5	0.990137	0.990137	1	0.632588	0.391454	0.0313163	0.247629	0.108957	0.00250138	0.00105058	-1.40946e-17	0.798886	0.0774103	0.876296	-0.132051	8.83381	0.518187	26.7739	3.27295	5.62
				0.63	5.63	39.69	0.39393	0.0614268	0.415964	5	0.990075	0.990075	1	0.632548	0.39393	0.0315144	0.24918	0.109639	0.00253313	0.00106391	2.75387e-17	0.803939	0.0777554	0.881695	-0.125909	8.81886	0.521464	26.7706	3.29351	5.63
				0.64	5.64	39.69	0.396422	0.0617013	0.418481	5	0.990012	0.990012	1	0.632508	0.396422	0.0317138	0.25074	0.110326	0.00256528	0.00107742	1.34441e-17	0.809025	0.0781029	0.887128	-0.119766	8.80402	0.524762	26.7675	3.3142	5.64
				0.65	5.65	39.69	0.39893	0.0619777	0.421014	5	0.989949	0.989949	1	0.632467	0.39893	0.0319144	0.25231	0.111016	0.00259783	0.00109109	0	0.814142	0.0784528	0.892595	-0.113623	8.78929	0.52808	26.7643	3.33502	5.65
				0.66	5.66	39.69	0.401453	0.062256	0.423563	5	0.989885	0.989885	1	0.632427	0.401453	0.0321162	0.253889	0.111711	0.00263079	0.00110493	0	0.819291	0.078805	0.898096	-0.107478	8.77468	0.531419	26.7612	3.35597	5.66
				0.67	5.67	39.69	0.403992	0.0625362	0.426129	5	0.989821	0.989821	1	0.632386	0.403992	0.0323193	0.255479	0.112411	0.00266418	0.00111895	-1.40946e-17	0.824472	0.0791597	0.903632	-0.101333	8.76017	0.534779	26.758	3.37705	5.67
				0.68	5.68	39.69	0.406546	0.0628183	0.42871	5	0.989757	0.989757	1	0.632345	0.406546	0.0325237	0.257077	0.113114	0.00269798	0.00113315	2.77556e-17	0.829686	0.0795168	0.909203	-0.0951867	8.74577	0.53816	26.7549	3.39826	5.68
				0.69	5.69	39.69	0.409117	0.0631024	0.431308	5	0.989692	0.989692	1	0.632303	0.409117	0.0327294	0.258686	0.113822	0.00273221	0.00114753	-2.79724e-17	0.834933	0.0798764	0.914809	-0.0890398	8.73148	0.541562	26.7519	3.41961	5.69
				0.7	5.7	39.69	0.411704	0.0633884	0.433922	5	0.989627	0.989627	1	0.632262	0.411704	0.0329363	0.260305	0.114534	0.00276687	0.00116208	-2.77556e-17	0.840212	0.0802384	0.920451	-0.082892	8.7173	0.544986	26.7488	3.44109	5.7
				0.71	5.71	39.69	0.414307	0.0636763	0.436553	5	0.989561	0.989561	1	0.63222	0.414307	0.0331446	0.261933	0.115251	0.00280197	0.00117683	2.79724e-17	0.845524	0.080603	0.926127	-0.0767435	8.70323	0.54843	26.7458	3.4627	5.71
				0.72	5.72	39.69	0.416926	0.0639663	0.4392	5	0.989495	0.989495	1	0.632178	0.416926	0.0333541	0.263571	0.115971	0.00283751	0.00119175	-1.43115e-17	0.85087	0.08097	0.93184	-0.0705942	8.68926	0.551897	26.7428	3.48445	5.72
				0.73	5.73	39.69	0.419562	0.0642582	0.441864	5	0.989429	0.989429	1	0.632135	0.419562	0.033565	0.26522	0.116697	0.0028735	0.00120687	1.38778e-17	0.856249	0.0813395	0.937589	-0.0644441	8.6754	0.555385	26.7398	3.50634	5.73
				0.74	5.74	39.69	0.422214	0.0645522	0.444545	5	0.989362	0.989362	1	0.632093	0.422214	0.0337771	0.266878	0.117427	0.00290994	0.00122217	-2.77556e-17	0.861662	0.0817116	0.943373	-0.0582932	8.66164	0.558895	26.7369	3.52836	5.74
				0.75	5.75	39.69	0.424883	0.0648482	0.447243	5	0.989295	0.989295	1	0.63205	0.424883	0.0339906	0.268547	0.118161	0.00294684	0.00123767	1.34441e-17	0.867108	0.0820863	0.949194	-0.0521416	8.64799	0.562426	26.734	3.55052	5.75
				0.76	5.76	39.69	0.427568	0.0651462	0.449958	5	0.989227	0.989227	1	0.632006	0.427568	0.0342055	0.270226	0.118899	0.00298421	0.00125337	2.77556e-17	0.872589	0.0824635	0.955052	-0.0459892	8.63445	0.56598	26.7311	3.57282	5.76
				0.77	5.77	39.69	0.430271	0.0654462	0.45269	5	0.989159	0.989159	1	0.631963	0.430271	0.0344217	0.271915	0.119643	0.00302205	0.00126926	2.75387e-17	0.878104	0.0828434	0.960947	-0.0398361	8.62101	0.569556	26.7282	3.59526	5.77
				0.78	5.78	39.69	0.43299	0.0657484	0.455439	5	0.989091	0.989091	1	0.631919	0.43299	0.0346392	0.273615	0.12039	0.00306037	0.00128536	0	0.883653	0.0832258	0.966879	-0.0336823	8.60768	0.573155	26.7253	3.61784	5.78
				0.79	5.79	39.69	0.435726	0.0660526	0.458206	5	0.989022	0.989022	1	0.631875	0.435726	0.0348581	0.275324	0.121143	0.00309917	0.00130165	0	0.889237	0.0836109	0.972848	-0.0275278	8.59445	0.576776	26.7225	3.64056	5.79
				0.8	5.8	39.69	0.438479	0.0663589	0.46099	5	0.988952	0.988952	1	0.631831	0.438479	0.0350783	0.277045	0.1219	0.00313846	0.00131815	0	0.894856	0.0839986	0.978854	-0.0213725	8.58132	0.580419	26.7197	3.66342	5.8
				0.81	5.81	39.69	0.44125	0.0666673	0.463792	5	0.988883	0.988883	1	0.631786	0.44125	0.0353	0.278775	0.122661	0.00317824	0.00133486	0	0.90051	0.084389	0.984899	-0.0152165	8.5683	0.584085	26.7169	3.68643	5.81
				0.82	5.82	39.69	0.444037	0.0669779	0.466612	5	0.988812	0.988812	1	0.631741	0.444037	0.035523	0.280517	0.123427	0.00321853	0.00135178	-1.43115e-17	0.906199	0.0847822	0.990981	-0.00905984	8.55538	0.587775	26.7141	3.70958	5.82
				0.83	5.83	39.69	0.446843	0.0672906	0.469449	5	0.988742	0.988742	1	0.631696	0.446843	0.0357474	0.282269	0.124198	0.00325932	0.00136892	1.36609e-17	0.911924	0.085178	0.997102	-0.00290247	8.54256	0.591487	26.7114	3.73287	5.83
				0.84	5.84	39.69	0.449665	0.0676055	0.472304	5	0.988671	0.988671	1	0.631651	0.449665	0.0359732	0.284031	0.124974	0.00330063	0.00138627	0	0.917684	0.0855765	1.00326	0.00325558	8.52984	0.595222	26.7087	3.75631	5.84
				0.85	5.85	39.69	0.452506	0.0679225	0.475178	5	0.988599	0.988599	1	0.631605	0.452506	0.0362005	0.285805	0.125754	0.00334246	0.00140383	-2.81893e-17	0.923481	0.0859779	1.00946	0.0094143	8.51722	0.598981	26.706	3.7799	5.85
				0.86	5.86	39.69	0.455364	0.0682417	0.478069	5	0.988527	0.988527	1	0.631559	0.455364	0.0364291	0.287589	0.126539	0.00338482	0.00142162	-2.77556e-17	0.929314	0.0863819	1.0157	0.0155737	8.50471	0.602763	26.7033	3.80364	5.86
				0.87	5.87	39.69	0.45824	0.0685632	0.480979	5	0.988455	0.988455	1	0.631513	0.45824	0.0366592	0.289384	0.127329	0.00342771	0.00143964	0	0.935183	0.0867888	1.02197	0.0217337	8.49229	0.606569	26.7006	3.82752	5.87
				0.88	5.88	39.69	0.461133	0.0688868	0.483907	5	0.988382	0.988382	1	0.631466	0.461133	0.0368907	0.29119	0.128124	0.00347114	0.00145788	0	0.941089	0.0871985	1.02829	0.0278944	8.47998	0.610398	26.698	3.85155	5.88
				0.89	5.89	39.69	0.464045	0.0692127	0.486854	5	0.988308	0.988308	1	0.631419	0.464045	0.0371236	0.293007	0.128923	0.00351511	0.00147635	2.75387e-17	0.947031	0.0876111	1.03464	0.0340558	8.46776	0.614251	26.6954	3.87574	5.89
				0.9	5.9	39.69	0.466975	0.0695409	0.489819	5	0.988234	0.988234	1	0.631372	0.466975	0.037358	0.294835	0.129727	0.00355964	0.00149505	2.73219e-17	0.953011	0.0880264	1.04104	0.0402178	8.45565	0.618129	26.6928	3.90007	5.9
				0.91	5.91	39.69	0.469924	0.0698713	0.492803	5	0.98816	0.98816	1	0.631325	0.469924	0.0375939	0.296674	0.130537	0.00360473	0.00151399	5.55112e-17	0.959028	0.0884447	1.04747	0.0463804	8.44363	0.62203	26.6902	3.92456	5.91
				0.92	5.92	39.69	0.47289	0.070204	0.495805	5	0.988085	0.988085	1	0.631277	0.47289	0.0378312	0.298525	0.131351	0.00365039	0.00153316	0	0.965083	0.0888659	1.05395	0.0525436	8.43171	0.625956	26.6877	3.9492	5.92
				0.93	5.93	39.69	0.475876	0.0705391	0.498827	5	0.98801	0.98801	1	0.631229	0.475876	0.0380701	0.300386	0.13217	0.00369663	0.00155258	0	0.971175	0.08929	1.06046	0.0587074	8.41989	0.629906	26.6851	3.97399	5.93
				0.94	5.94	39.69	0.47888	0.0708764	0.501868	5	0.987935	0.987935	1	0.63118	0.47888	0.0383104	0.302259	0.132994	0.00374344	0.00157225	0	0.977305	0.089717	1.06702	0.0648719	8.40817	0.633881	26.6826	3.99894	5.94
				0.95	5.95	39.69	0.481902	0.0712161	0.504928	5	0.987858	0.987858	1	0.631132	0.481902	0.0385522	0.304144	0.133823	0.00379085	0.00159216	-2.77556e-17	0.983474	0.090147	1.07362	0.0710369	8.39654	0.637881	26.6802	4.02404	5.95
				0.96	5.96	39.69	0.484944	0.0715582	0.508007	5	0.987782	0.987782	1	0.631083	0.484944	0.0387955	0.30604	0.134657	0.00383885	0.00161232	0	0.989681	0.09058	1.08026	0.0772025	8.38501	0.641906	26.6777	4.0493	5.96
				0.97	5.97	39.69	0.488004	0.0719026	0.511106	5	0.987705	0.987705	1	0.631034	0.488004	0.0390403	0.307947	0.135497	0.00388745	0.00163273	-8.34836e-17	0.995927	0.091016	1.08694	0.0833687	8.37358	0.645956	26.6753	4.07472	5.97
				0.98	5.98	39.69	0.491083	0.0722494	0.514225	5	0.987627	0.987627	1	0.630984	0.491083	0.0392867	0.309866	0.136341	0.00393667	0.0016534	0	1.00221	0.091455	1.09367	0.0895355	8.36224	0.65003	26.6728	4.1003	5.98
				0.99	5.99	39.69	0.494182	0.0725987	0.517363	5	0.987549	0.987549	1	0.630934	0.494182	0.0395346	0.311796	0.13719	0.00398651	0.00167433	0	1.00854	0.091897	1.10043	0.0957029	8.351	0.654131	26.6704	4.12604	5.99
				1	6	39.69	0.4973	0.0729503	0.52052	5	0.98747	0.98747	1	0.630884	0.4973	0.039784	0.313739	0.138045	0.00403697	0.00169553	-2.84061e-17	1.0149	0.0923422	1.10724	0.101871	8.33985	0.658257	26.6681	4.15193	6
				1.01	6.01	39.69	0.500438	0.0733044	0.523698	5	0.987391	0.987391	1	0.630833	0.500438	0.040035	0.315693	0.138905	0.00408807	0.00171699	2.75387e-17	1.0213	0.0927904	1.11409	0.108039	8.3288	0.662408	26.6657	4.17799	6.01
				1.02	6.02	39.69	0.503594	0.073661	0.526896	5	0.987312	0.987312	1	0.630783	0.503594	0.0402876	0.317659	0.13977	0.00413981	0.00173872	0	1.02774	0.0932418	1.12099	0.114208	8.31784	0.666586	26.6634	4.20422	6.02
				1.03	6.03	39.69	0.506771	0.0740201	0.530114	5	0.987232	0.987232	1	0.630731	0.506771	0.0405417	0.319636	0.14064	0.0041922	0.00176072	-2.84061e-17	1.03423	0.0936963	1.12792	0.120378	8.30698	0.670789	26.661	4.2306	6.03
				1.04	6.04	39.69	0.509967	0.0743816	0.533352	5	0.987151	0.987151	1	0.63068	0.509967	0.0407974	0.321626	0.141516	0.00424525	0.001783	-5.50775e-17	1.04075	0.0941539	1.1349	0.126548	8.29621	0.675018	26.6587	4.25715	6.04
				1.05	6.05	39.69	0.513184	0.0747457	0.536611	5	0.98707	0.98707	1	0.630628	0.513184	0.0410547	0.323628	0.142396	0.00429897	0.00180557	0	1.04731	0.0946148	1.14193	0.132718	8.28553	0.679274	26.6565	4.28387	6.05
				1.06	6.06	39.69	0.51642	0.0751123	0.53989	5	0.986989	0.986989	1	0.630576	0.51642	0.0413136	0.325642	0.143283	0.00435336	0.00182841	-2.86229e-17	1.05392	0.0950789	1.149	0.138889	8.27494	0.683557	26.6542	4.31075	6.06
				1.07	6.07	39.69	0.519676	0.0754815	0.54319	5	0.986907	0.986907	1	0.630524	0.519676	0.0415741	0.327668	0.144174	0.00440843	0.00185154	2.73219e-17	1.06056	0.0955462	1.15611	0.145061	8.26445	0.687865	26.652	4.3378	6.07
				1.08	6.08	39.69	0.522953	0.0758532	0.546511	5	0.986824	0.986824	1	0.630471	0.522953	0.0418362	0.329707	0.145071	0.0044642	0.00187496	-5.59448e-17	1.06725	0.0960168	1.16327	0.151233	8.25405	0.692201	26.6498	4.36502	6.08
				1.09	6.09	39.69	0.52625	0.0762276	0.549853	5	0.986741	0.986741	1	0.630418	0.52625	0.0421	0.331757	0.145973	0.00452067	0.00189868	-5.55112e-17	1.07398	0.0964906	1.17047	0.157406	8.24375	0.696564	26.6476	4.39241	6.09
				1.1	6.1	39.69	0.529568	0.0766046	0.553215	5	0.986657	0.986657	1	0.630364	0.529568	0.0423654	0.333821	0.146881	0.00457785	0.0019227	2.79724e-17	1.08075	0.0969678	1.17772	0.163579	8.23353	0.700954	26.6454	4.41997	6.1
				1.11	6.11	39.69	0.532906	0.0769842	0.556599	5	0.986573	0.986573	1	0.630311	0.532906	0.0426325	0.335896	0.147794	0.00463574	0.00194701	2.77556e-17	1.08756	0.0974483	1.18501	0.169752	8.22341	0.705371	26.6432	4.4477	6.11
				1.12	6.12	39.69	0.536265	0.0773664	0.560005	5	0.986489	0.986489	1	0.630257	0.536265	0.0429012	0.337984	0.148713	0.00469437	0.00197163	-2.73219e-17	1.09442	0.0979322	1.19235	0.175926	8.21337	0.709815	26.6411	4.4756	6.12
				1.13	6.13	39.69	0.539645	0.0777513	0.563432	5	0.986404	0.986404	1	0.630202	0.539645	0.0431716	0.340085	0.149638	0.00475373	0.00199657	2.73219e-17	1.10132	0.0984194	1.19974	0.182101	8.20343	0.714287	26.639	4.50368	6.13
				1.14	6.14	39.69	0.543046	0.078139	0.56688	5	0.986318	0.986318	1	0.630147	0.543046	0.0434436	0.342199	0.150567	0.00481383	0.00202181	5.50775e-17	1.10826	0.0989101	1.20717	0.188276	8.19357	0.718787	26.6369	4.53193	6.14
				1.15	6.15	39.69	0.546468	0.0785293	0.57035	5	0.986232	0.986232	1	0.630092	0.546468	0.0437174	0.344325	0.151503	0.00487469	0.00204737	0	1.11524	0.0994042	1.21464	0.194451	8.18381	0.723315	26.6348	4.56036	6.15
				1.16	6.16	39.69	0.549911	0.0789224	0.573842	5	0.986145	0.986145	1	0.630037	0.549911	0.0439929	0.346464	0.152444	0.00493631	0.00207325	-5.55112e-17	1.12227	0.0999017	1.22217	0.200627	8.17414	0.727871	26.6327	4.58897	6.16
				1.17	6.17	39.69	0.553375	0.0793182	0.577356	5	0.986058	0.986058	1	0.629981	0.553375	0.04427	0.348616	0.153391	0.00499871	0.00209946	-2.77556e-17	1.12934	0.100403	1.22974	0.206803	8.16455	0.732455	26.6307	4.61775	6.17
				1.18	6.18	39.69	0.556862	0.0797168	0.580892	5	0.98597	0.98597	1	0.629925	0.556862	0.0445489	0.350781	0.154344	0.00506189	0.00212599	-5.63785e-17	1.13645	0.100907	1.23736	0.21298	8.15505	0.737068	26.6287	4.64672	6.18
				1.19	6.19	39.69	0.560369	0.0801182	0.584451	5	0.985881	0.985881	1	0.629869	0.560369	0.0448296	0.352959	0.155302	0.00512587	0.00215286	5.55112e-17	1.14361	0.101415	1.24503	0.219157	8.14565	0.74171	26.6267	4.67586	6.19
				1.2	6.2	39.69	0.563899	0.0805224	0.588031	5	0.985792	0.985792	1	0.629812	0.563899	0.0451119	0.35515	0.156266	0.00519064	0.00218007	2.81893e-17	1.15081	0.101927	1.25274	0.225334	8.13632	0.74638	26.6247	4.70518	6.2
				1.21	6.21	39.69	0.56745	0.0809295	0.591635	5	0.985703	0.985703	1	0.629755	0.56745	0.045396	0.357355	0.157236	0.00525623	0.00220762	-8.37004e-17	1.15806	0.102442	1.2605	0.231512	8.12709	0.751079	26.6227	4.73469	6.21
				1.22	6.22	39.69	0.571024	0.0813394	0.595261	5	0.985613	0.985613	1	0.629697	0.571024	0.0456819	0.359572	0.158212	0.00532264	0.00223551	5.50775e-17	1.16536	0.102961	1.26832	0.23769	8.11795	0.755807	26.6208	4.76438	6.22
				1.23	6.23	39.69	0.57462	0.0817522	0.59891	5	0.985522	0.985522	1	0.629639	0.57462	0.0459696	0.361803	0.159193	0.00538988	0.00226375	2.73219e-17	1.17269	0.103484	1.27618	0.243869	8.10889	0.760565	26.6189	4.79426	6.23
				1.24	6.24	39.69	0.578238	0.0821679	0.602582	5	0.985431	0.985431	1	0.629581	0.578238	0.046259	0.364048	0.160181	0.00545797	0.00229235	-5.59448e-17	1.18008	0.10401	1.28409	0.250048	8.09992	0.765352	26.617	4.82432	6.24
				1.25	6.25	39.69	0.581878	0.0825865	0.606277	5	0.985339	0.985339	1	0.629522	0.581878	0.0465503	0.366305	0.161174	0.00552691	0.0023213	-5.50775e-17	1.18751	0.10454	1.29205	0.256227	8.09103	0.770168	26.6151	4.85457	6.25
				1.26	6.26	39.69	0.585541	0.0830081	0.609995	5	0.985247	0.985247	1	0.629463	0.585541	0.0468433	0.368577	0.162174	0.00559672	0.00235062	8.2833e-17	1.19498	0.105074	1.30006	0.262407	8.08223	0.775015	26.6132	4.885	6.26
				1.27	6.27	39.69	0.589227	0.0834326	0.613737	5	0.985154	0.985154	1	0.629404	0.589227	0.0471382	0.370862	0.163179	0.0056674	0.00238031	-2.77556e-17	1.2025	0.105611	1.30812	0.268587	8.07352	0.779892	26.6114	4.91563	6.27
				1.28	6.28	39.69	0.592936	0.0838602	0.617502	5	0.985061	0.985061	1	0.629344	0.592936	0.0474349	0.373161	0.164191	0.00573897	0.00241037	0	1.21007	0.106152	1.31622	0.274768	8.06489	0.784799	26.6095	4.94644	6.28
				1.29	6.29	39.69	0.596667	0.0842907	0.621291	5	0.984967	0.984967	1	0.629284	0.596667	0.0477334	0.375473	0.165208	0.00581143	0.0024408	5.55112e-17	1.21769	0.106697	1.32439	0.280949	8.05635	0.789736	26.6077	4.97745	6.29
				1.3	6.3	39.69	0.600422	0.0847243	0.625104	5	0.984872	0.984872	1	0.629224	0.600422	0.0480338	0.3778	0.166232	0.0058848	0.00247162	5.55112e-17	1.22535	0.107246	1.3326	0.28713	8.04789	0.794704	26.6059	5.00865	6.3
				1.31	6.31	39.69	0.6042	0.085161	0.628941	5	0.984777	0.984777	1	0.629163	0.6042	0.048336	0.38014	0.167262	0.00595909	0.00250282	-2.77556e-17	1.23306	0.107799	1.34086	0.293311	8.03952	0.799702	26.6041	5.04004	6.31
				1.32	6.32	39.69	0.608001	0.0856007	0.632802	5	0.984681	0.984681	1	0.629102	0.608001	0.0486401	0.382495	0.168298	0.00603431	0.00253441	2.68882e-17	1.24082	0.108355	1.34917	0.299493	8.03123	0.804732	26.6024	5.07163	6.32
				1.33	6.33	39.69	0.611826	0.0860435	0.636687	5	0.984585	0.984585	1	0.62904	0.611826	0.0489461	0.384863	0.16934	0.00611047	0.0025664	-8.32667e-17	1.24863	0.108916	1.35754	0.305675	8.02302	0.809792	26.6006	5.10342	6.33
				1.34	6.34	39.69	0.615675	0.0864895	0.640597	5	0.984488	0.984488	1	0.628978	0.615675	0.049254	0.387246	0.170388	0.00618759	0.00259879	2.73219e-17	1.25648	0.10948	1.36596	0.311857	8.0149	0.814884	26.5989	5.1354	6.34
				1.35	6.35	39.69	0.619547	0.0869386	0.644531	5	0.98439	0.98439	1	0.628916	0.619547	0.0495638	0.389643	0.171443	0.00626567	0.00263158	0	1.26438	0.110049	1.37443	0.31804	8.00687	0.820008	26.5972	5.16758	6.35
				1.36	6.36	39.69	0.623444	0.0873909	0.64849	5	0.984292	0.984292	1	0.628853	0.623444	0.0498755	0.392055	0.172504	0.00634473	0.00266479	2.77556e-17	1.27233	0.110621	1.38296	0.324223	7.99891	0.825163	26.5955	5.19996	6.36
				1.37	6.37	39.69	0.627364	0.0878464	0.652474	5	0.984193	0.984193	1	0.62879	0.627364	0.0501892	0.394481	0.173571	0.00642478	0.00269841	-2.81893e-17	1.28034	0.111198	1.39153	0.330406	7.99104	0.83035	26.5938	5.23254	6.37
				1.38	6.38	39.69	0.631309	0.0883051	0.656483	5	0.984094	0.984094	1	0.628727	0.631309	0.0505047	0.396921	0.174645	0.00650583	0.00273245	-2.81893e-17	1.28839	0.111779	1.40016	0.33659	7.98325	0.835569	26.5922	5.26532	6.38
				1.39	6.39	39.69	0.635278	0.0887671	0.660518	5	0.983994	0.983994	1	0.628663	0.635278	0.0508223	0.399376	0.175725	0.0065879	0.00276692	1.11022e-16	1.29649	0.112363	1.40885	0.342774	7.97554	0.84082	26.5906	5.29831	6.39
				1.4	6.4	39.69	0.639272	0.0892324	0.664577	5	0.983893	0.983893	1	0.628599	0.639272	0.0511418	0.401846	0.176812	0.00667099	0.00280181	-2.77556e-17	1.30464	0.112952	1.41759	0.348958	7.96792	0.846104	26.5889	5.3315	6.4
				1.41	6.41	39.69	0.643291	0.0897009	0.668663	5	0.983792	0.983792	1	0.628534	0.643291	0.0514633	0.40433	0.177905	0.00675512	0.00283715	-5.59448e-17	1.31284	0.113545	1.42638	0.355142	7.96037	0.851421	26.5873	5.3649	6.41
				1.42	6.42	39.69	0.647334	0.0901728	0.672773	5	0.98369	0.98369	1	0.628469	0.647334	0.0517867	0.406829	0.179005	0.0068403	0.00287293	1.10589e-16	1.32109	0.114143	1.43523	0.361327	7.95291	0.85677	26.5858	5.3985	6.42
				1.43	6.43	39.69	0.651402	0.090648	0.67691	5	0.983588	0.983588	1	0.628403	0.651402	0.0521122	0.409343	0.180111	0.00692655	0.00290915	2.68882e-17	1.32939	0.114744	1.44414	0.367512	7.94553	0.862152	26.5842	5.43231	6.43
				1.44	6.44	39.69	0.655496	0.0911267	0.681073	5	0.983485	0.983485	1	0.628337	0.655496	0.0524397	0.411872	0.181224	0.00701388	0.00294583	2.73219e-17	1.33775	0.11535	1.4531	0.373697	7.93823	0.867568	26.5826	5.46634	6.44
				1.45	6.45	39.69	0.659614	0.0916087	0.685262	5	0.983381	0.983381	1	0.628271	0.659614	0.0527692	0.414417	0.182343	0.00710229	0.00298296	2.73219e-17	1.34615	0.11596	1.46211	0.379882	7.93101	0.873017	26.5811	5.50057	6.45
				1.46	6.46	39.69	0.663759	0.0920941	0.689477	5	0.983276	0.983276	1	0.628204	0.663759	0.0531007	0.416976	0.183469	0.00719182	0.00302056	0	1.35461	0.116575	1.47118	0.386068	7.92388	0.878499	26.5796	5.53501	6.46
				1.47	6.47	39.69	0.667928	0.092583	0.693719	5	0.983171	0.983171	1	0.628137	0.667928	0.0534343	0.419551	0.184602	0.00728246	0.00305863	2.68882e-17	1.36312	0.117194	1.48031	0.392253	7.91682	0.884016	26.5781	5.56967	6.47
				1.48	6.48	39.69	0.672124	0.0930754	0.697987	5	0.983066	0.983066	1	0.62807	0.672124	0.0537699	0.422141	0.185742	0.00737424	0.00309718	5.55112e-17	1.37168	0.117817	1.4895	0.398439	7.90984	0.889566	26.5766	5.60454	6.48
				1.49	6.49	39.69	0.676345	0.0935713	0.702282	5	0.982959	0.982959	1	0.628002	0.676345	0.0541076	0.424746	0.186888	0.00746716	0.00313621	5.50775e-17	1.3803	0.118445	1.49874	0.404626	7.90294	0.895151	26.5752	5.63963	6.49
				1.5	6.5	39.69	0.680593	0.0940707	0.706604	5	0.982852	0.982852	1	0.627933	0.680593	0.0544474	0.427367	0.188041	0.00756124	0.00317572	5.55112e-17	1.38896	0.119077	1.50804	0.410812	7.89612	0.90077	26.5737	5.67494	6.5
				1.51	6.51	39.69	0.684866	0.0945737	0.710953	5	0.982745	0.982745	1	0.627865	0.684866	0.0547893	0.430003	0.189201	0.0076565	0.00321573	-5.59448e-17	1.39769	0.119713	1.5174	0.416998	7.88938	0.906424	26.5723	5.71046	6.51
				1.52	6.52	39.69	0.689166	0.0950802	0.71533	5	0.982636	0.982636	1	0.627795	0.689166	0.0551333	0.432656	0.190368	0.00775294	0.00325624	0	1.40646	0.120355	1.52682	0.423185	7.88272	0.912113	26.5709	5.7462	6.52
				1.53	6.53	39.69	0.693493	0.0955904	0.719734	5	0.982527	0.982527	1	0.627726	0.693493	0.0554794	0.435323	0.191542	0.00785059	0.00329725	-2.90566e-17	1.41529	0.121001	1.53629	0.429372	7.87614	0.917836	26.5695	5.78217	6.53
				1.54	6.54	39.69	0.697846	0.0961042	0.724166	5	0.982418	0.982418	1	0.627656	0.697846	0.0558277	0.438007	0.192723	0.00794946	0.00333878	2.77556e-17	1.42418	0.121651	1.54583	0.435559	7.86963	0.923595	26.5681	5.81835	6.54
				1.55	6.55	39.69	0.702226	0.0966217	0.728625	5	0.982307	0.982307	1	0.627585	0.702226	0.0561781	0.440707	0.193911	0.00804957	0.00338082	0	1.43311	0.122306	1.55542	0.441746	7.86321	0.92939	26.5667	5.85477	6.55
				1.56	6.56	39.69	0.706633	0.0971429	0.733113	5	0.982196	0.982196	1	0.627514	0.706633	0.0565307	0.443423	0.195106	0.00815092	0.00342339	5.46438e-17	1.44211	0.122966	1.56507	0.447934	7.85686	0.93522	26.5654	5.8914	6.56
				1.57	6.57	39.69	0.711068	0.0976679	0.737629	5	0.982084	0.982084	1	0.627443	0.711068	0.0568854	0.446154	0.196308	0.00825354	0.00346649	1.11456e-16	1.45116	0.12363	1.57479	0.454121	7.85059	0.941086	26.5641	5.92826	6.57
				1.58	6.58	39.69	0.715529	0.0981966	0.742173	5	0.981972	0.981972	1	0.627371	0.715529	0.0572423	0.448902	0.197517	0.00835744	0.00351012	-2.86229e-17	1.46026	0.124299	1.58456	0.460309	7.8444	0.946988	26.5628	5.96535	6.58
				1.59	6.59	39.69	0.720018	0.098729	0.746745	5	0.981859	0.981859	1	0.627299	0.720018	0.0576015	0.451667	0.198733	0.00846263	0.0035543	-5.68122e-17	1.46942	0.124973	1.5944	0.466496	7.83828	0.952926	26.5615	6.00267	6.59
				1.6	6.6	39.69	0.724535	0.0992653	0.751347	5	0.981745	0.981745	1	0.627226	0.724535	0.0579628	0.454447	0.199957	0.00856913	0.00359904	0	1.47864	0.125652	1.60429	0.472684	7.83225	0.958901	26.5602	6.04022	6.6
				1.61	6.61	39.69	0.729079	0.0998055	0.755977	5	0.981631	0.981631	1	0.627153	0.729079	0.0583263	0.457244	0.201187	0.00867697	0.00364433	-2.77556e-17	1.48792	0.126336	1.61425	0.478872	7.82629	0.964913	26.5589	6.078	6.61
				1.62	6.62	39.69	0.733652	0.100349	0.760636	5	0.981515	0.981515	1	0.627079	0.733652	0.0586921	0.460058	0.202425	0.00878614	0.00369018	5.37764e-17	1.49725	0.127025	1.62427	0.48506	7.8204	0.970962	26.5577	6.11602	6.62
				1.63	6.63	39.69	0.738252	0.100897	0.765325	5	0.9814	0.9814	1	0.627005	0.738252	0.0590602	0.462888	0.203671	0.00889668	0.00373661	8.1532e-17	1.50664	0.127718	1.63436	0.491249	7.81459	0.977048	26.5565	6.15427	6.63
				1.64	6.64	39.69	0.742881	0.101449	0.770042	5	0.981283	0.981283	1	0.626931	0.742881	0.0594305	0.465735	0.204923	0.0090086	0.00378361	0	1.51608	0.128417	1.6445	0.497437	7.80886	0.983171	26.5552	6.19275	6.64
				1.65	6.65	39.69	0.747539	0.102005	0.77479	5	0.981166	0.981166	1	0.626856	0.747539	0.0598031	0.468599	0.206184	0.00912191	0.0038312	2.73219e-17	1.52559	0.12912	1.65471	0.503625	7.80321	0.989332	26.5541	6.23148	6.65
				1.66	6.66	39.69	0.752225	0.102565	0.779567	5	0.981048	0.981048	1	0.62678	0.752225	0.060178	0.47148	0.207451	0.00923663	0.00387938	2.68882e-17	1.53515	0.129829	1.66498	0.509814	7.79763	0.995531	26.5529	6.27044	6.66
				1.67	6.67	39.69	0.756939	0.103129	0.784374	5	0.980929	0.980929	1	0.626704	0.756939	0.0605551	0.474377	0.208726	0.00935278	0.00392817	-2.94903e-17	1.54477	0.130543	1.67532	0.516002	7.79212	1.00177	26.5517	6.30964	6.67
				1.68	6.68	39.69	0.761683	0.103697	0.789211	5	0.980809	0.980809	1	0.626628	0.761683	0.0609346	0.477292	0.210008	0.00947037	0.00397756	2.60209e-17	1.55446	0.131262	1.68572	0.522191	7.78669	1.00804	26.5506	6.34908	6.68
				1.69	6.69	39.69	0.766456	0.104269	0.794079	5	0.980689	0.980689	1	0.626551	0.766456	0.0613165	0.480224	0.211299	0.00958943	0.00402756	2.60209e-17	1.5642	0.131986	1.69618	0.52838	7.78134	1.01436	26.5494	6.38877	6.69
				1.7	6.7	39.69	0.771258	0.104845	0.798977	5	0.980568	0.980568	1	0.626474	0.771258	0.0617007	0.483173	0.212596	0.00970997	0.00407819	0	1.574	0.132715	1.70671	0.534568	7.77606	1.02071	26.5483	6.4287	6.7
				1.71	6.71	39.69	0.77609	0.105425	0.803906	5	0.980446	0.980446	1	0.626396	0.77609	0.0620872	0.48614	0.213902	0.00983202	0.00412945	-5.55112e-17	1.58386	0.133449	1.71731	0.540757	7.77086	1.0271	26.5472	6.46888	6.71
				1.72	6.72	39.69	0.780951	0.106009	0.808866	5	0.980324	0.980324	1	0.626318	0.780951	0.0624761	0.489124	0.215215	0.00995558	0.00418134	-2.77556e-17	1.59378	0.134189	1.72797	0.546946	7.76573	1.03353	26.5461	6.5093	6.72
				1.73	6.73	39.69	0.785843	0.106598	0.813857	5	0.9802	0.9802	1	0.626239	0.785843	0.0628674	0.492125	0.216535	0.0100807	0.00423388	-2.77556e-17	1.60376	0.134934	1.73869	0.553135	7.76067	1.04	26.5451	6.54998	6.73
				1.74	6.74	39.69	0.790764	0.107191	0.818879	5	0.980076	0.980076	1	0.62616	0.790764	0.0632611	0.495145	0.217864	0.0102073	0.00428708	-1.11022e-16	1.6138	0.135685	1.74949	0.559324	7.75569	1.04651	26.544	6.5909	6.74
				1.75	6.75	39.69	0.795715	0.107788	0.823932	5	0.979952	0.979952	1	0.62608	0.795715	0.0636572	0.498182	0.2192	0.0103356	0.00434093	-2.94903e-17	1.62391	0.136441	1.76035	0.565513	7.75078	1.05306	26.543	6.63208	6.75
				1.76	6.76	39.69	0.800697	0.10839	0.829017	5	0.979826	0.979826	1	0.626	0.800697	0.0640558	0.501236	0.220544	0.0104654	0.00439546	0	1.63408	0.137202	1.77128	0.571701	7.74595	1.05965	26.5419	6.67351	6.76
				1.77	6.77	39.69	0.80571	0.108996	0.834134	5	0.9797	0.9797	1	0.625919	0.80571	0.0644568	0.504309	0.221896	0.0105968	0.00445066	-2.94903e-17	1.64431	0.137969	1.78227	0.57789	7.74119	1.06628	26.5409	6.71519	6.77
				1.78	6.78	39.69	0.810753	0.109606	0.839283	5	0.979573	0.979573	1	0.625838	0.810753	0.0648602	0.5074	0.223256	0.0107299	0.00450655	-5.55112e-17	1.6546	0.138742	1.79334	0.584079	7.73651	1.07295	26.5399	6.75713	6.78
				1.79	6.79	39.69	0.815827	0.110221	0.844465	5	0.979445	0.979445	1	0.625757	0.815827	0.0652661	0.510509	0.224624	0.0108646	0.00456314	2.77556e-17	1.66495	0.13952	1.80447	0.590268	7.7319	1.07966	26.539	6.79933	6.79
				1.8	6.8	39.69	0.820932	0.11084	0.849678	5	0.979316	0.979316	1	0.625674	0.820932	0.0656745	0.513636	0.226	0.011001	0.00462042	5.37764e-17	1.67537	0.140304	1.81567	0.596457	7.72736	1.08641	26.538	6.84179	6.8
				1.81	6.81	39.69	0.826068	0.111464	0.854925	5	0.979187	0.979187	1	0.625592	0.826068	0.0660854	0.516781	0.227384	0.0111391	0.00467842	0	1.68585	0.141093	1.82695	0.602646	7.72289	1.09321	26.5371	6.88451	6.81
				1.82	6.82	39.69	0.831236	0.112092	0.860204	5	0.979057	0.979057	1	0.625509	0.831236	0.0664989	0.519945	0.228776	0.0112789	0.00473714	-2.86229e-17	1.6964	0.141888	1.83829	0.608835	7.7185	1.10004	26.5361	6.92749	6.82
				1.83	6.83	39.69	0.836435	0.112724	0.865516	5	0.978926	0.978926	1	0.625425	0.836435	0.0669148	0.523127	0.230176	0.0114204	0.00479659	0	1.70701	0.142689	1.8497	0.615023	7.71418	1.10692	26.5352	6.97073	6.83
				1.84	6.84	39.69	0.841667	0.113362	0.870862	5	0.978794	0.978794	1	0.625341	0.841667	0.0673333	0.526328	0.231584	0.0115637	0.00485677	0	1.71769	0.143496	1.86118	0.621212	7.70993	1.11384	26.5343	7.01424	6.84
				1.85	6.85	39.69	0.84693	0.114004	0.876241	5	0.978661	0.978661	1	0.625256	0.84693	0.0677544	0.529548	0.233001	0.0117088	0.00491771	-2.86229e-17	1.72843	0.144309	1.87274	0.627401	7.70576	1.1208	26.5335	7.05802	6.85
				1.86	6.86	39.69	0.852225	0.11465	0.881653	5	0.978528	0.978528	1	0.625171	0.852225	0.068178	0.532786	0.234426	0.0118557	0.0049794	-2.77556e-17	1.73924	0.145127	1.88436	0.63359	7.70165	1.12781	26.5326	7.10207	6.86
				1.87	6.87	39.69	0.857553	0.115302	0.8871	5	0.978394	0.978394	1	0.625085	0.857553	0.0686043	0.536044	0.235859	0.0120044	0.00504185	-2.94903e-17	1.75011	0.145952	1.89606	0.639778	7.69762	1.13485	26.5317	7.14639	6.87
				1.88	6.88	39.69	0.862914	0.115958	0.89258	5	0.978259	0.978259	1	0.624999	0.862914	0.0690331	0.53932	0.237301	0.0121549	0.00510508	-2.94903e-17	1.76105	0.146782	1.90783	0.645967	7.69366	1.14194	26.5309	7.19098	6.88
				1.89	6.89	39.69	0.868307	0.116619	0.898095	5	0.978123	0.978123	1	0.624912	0.868307	0.0694645	0.542615	0.238751	0.0123074	0.00516909	2.77556e-17	1.77205	0.147619	1.91967	0.652155	7.68978	1.14908	26.5301	7.23584	6.89
				1.9	6.9	39.69	0.873733	0.117284	0.903644	5	0.977986	0.977986	1	0.624824	0.873733	0.0698986	0.54593	0.240209	0.0124617	0.0052339	-2.77556e-17	1.78313	0.148461	1.93159	0.658343	7.68596	1.15625	26.5293	7.28098	6.9
				1.91	6.91	39.69	0.879192	0.117955	0.909228	5	0.977849	0.977849	1	0.624737	0.879192	0.0703354	0.549264	0.241676	0.0126179	0.00529951	5.46438e-17	1.79427	0.14931	1.94358	0.664532	7.68222	1.16347	26.5285	7.32639	6.91
				1.92	6.92	39.69	0.884685	0.11863	0.914847	5	0.97771	0.97771	1	0.624648	0.884685	0.0707748	0.552617	0.243151	0.012776	0.00536593	0	1.80548	0.150165	1.95564	0.67072	7.67854	1.17074	26.5277	7.37208	6.92
				1.93	6.93	39.69	0.890211	0.119311	0.920501	5	0.977571	0.977571	1	0.624559	0.890211	0.0712169	0.55599	0.244635	0.0129361	0.00543318	2.77556e-17	1.81676	0.151026	1.96778	0.676908	7.67494	1.17805	26.5269	7.41806	6.93
				1.94	6.94	39.69	0.895771	0.119996	0.92619	5	0.977431	0.977431	1	0.62447	0.895771	0.0716617	0.559382	0.246128	0.0130982	0.00550125	2.68882e-17	1.8281	0.151894	1.98	0.683096	7.67141	1.1854	26.5262	7.46431	6.94
				1.95	6.95	39.69	0.901365	0.120686	0.931915	5	0.97729	0.97729	1	0.62438	0.901365	0.0721092	0.562794	0.247629	0.0132623	0.00557018	-2.77556e-17	1.83952	0.152768	1.99229	0.689284	7.66795	1.1928	26.5255	7.51085	6.95
				1.96	6.96	39.69	0.906993	0.121382	0.937675	5	0.977148	0.977148	1	0.624289	0.906993	0.0725594	0.566226	0.249139	0.0134285	0.00563995	0	1.85101	0.153648	2.00465	0.695471	7.66456	1.20024	26.5248	7.55767	6.96
				1.97	6.97	39.69	0.912655	0.122082	0.943472	5	0.977005	0.977005	1	0.624198	0.912655	0.0730124	0.569677	0.250658	0.0135966	0.00571059	0	1.86256	0.154535	2.0171	0.701659	7.66124	1.20773	26.5241	7.60478	6.97
				1.98	6.98	39.69	0.918352	0.122788	0.949305	5	0.976862	0.976862	1	0.624106	0.918352	0.0734681	0.573149	0.252186	0.0137669	0.0057821	5.46438e-17	1.87419	0.155428	2.02962	0.707846	7.658	1.21526	26.5234	7.65218	6.98
				1.99	6.99	39.69	0.924083	0.123499	0.955174	5	0.976717	0.976717	1	0.624014	0.924083	0.0739267	0.576641	0.253722	0.0139393	0.0058545	0	1.88588	0.156328	2.04221	0.714033	7.65482	1.22284	26.5227	7.69986	6.99
				2	7	39.69	0.92985	0.124215	0.96108	5	0.976572	0.976572	1	0.623921	0.92985	0.074388	0.580153	0.255267	0.0141138	0.0059278	-5.55112e-17	1.89765	0.157234	2.05489	0.720221	7.65171	1.23047	26.522	7.74784	7
				2.01	7.01	39.69	0.935651	0.124936	0.967022	5	0.976426	0.976426	1	0.623828	0.935651	0.0748521	0.583685	0.256821	0.0142905	0.006002	-5.63785e-17	1.90949	0.158147	2.06764	0.726408	7.64868	1.23814	26.5214	7.79612	7.01
				2.02	7.02	39.69	0.941488	0.125663	0.973002	5	0.976279	0.976279	1	0.623734	0.941488	0.075319	0.587238	0.258385	0.0144693	0.00607711	5.46438e-17	1.9214	0.159067	2.08047	0.732594	7.64571	1.24586	26.5208	7.84468	7.02
				2.03	7.03	39.69	0.94736	0.126395	0.979019	5	0.976131	0.976131	1	0.623639	0.94736	0.0757888	0.590811	0.259957	0.0146504	0.00615316	0	1.93339	0.159993	2.09338	0.738781	7.64281	1.25363	26.5202	7.89355	7.03
				2.04	7.04	39.69	0.953269	0.127132	0.985074	5	0.975982	0.975982	1	0.623544	0.953269	0.0762615	0.594405	0.261538	0.0148337	0.00623015	5.37764e-17	1.94545	0.160927	2.10637	0.744967	7.63999	1.26144	26.5196	7.94271	7.04
				2.05	7.05	39.69	0.959213	0.127875	0.991166	5	0.975832	0.975832	1	0.623448	0.959213	0.076737	0.59802	0.263129	0.0150192	0.00630808	0	1.95758	0.161867	2.11944	0.751154	7.63723	1.2693	26.519	7.99217	7.05
				2.06	7.06	39.69	0.965193	0.128623	0.997296	5	0.975682	0.975682	1	0.623352	0.965193	0.0772154	0.601655	0.264728	0.0152071	0.00638698	0	1.96978	0.162814	2.1326	0.75734	7.63454	1.27721	26.5184	8.04194	7.06
				2.07	7.07	39.69	0.971209	0.129377	1.00347	5	0.97553	0.97553	1	0.623255	0.971209	0.0776967	0.605311	0.266337	0.0153973	0.00646686	0	1.98206	0.163768	2.14583	0.763525	7.63192	1.28517	26.5179	8.09201	7.07
				2.08	7.08	39.69	0.977262	0.130136	1.00967	5	0.975378	0.975378	1	0.623158	0.977262	0.078181	0.608989	0.267955	0.0155898	0.00654772	0	1.99441	0.164729	2.15914	0.769711	7.62937	1.29317	26.5173	8.14238	7.08
				2.09	7.09	39.69	0.983352	0.130901	1.01592	5	0.975224	0.975224	1	0.62306	0.983352	0.0786682	0.612687	0.269582	0.0157847	0.00662958	0	2.00684	0.165697	2.17254	0.775896	7.6269	1.30123	26.5168	8.19306	7.09
				2.1	7.1	39.69	0.989479	0.131671	1.0222	5	0.97507	0.97507	1	0.622961	0.989479	0.0791583	0.616407	0.271219	0.015982	0.00671245	0	2.01935	0.166673	2.18602	0.782082	7.62449	1.30933	26.5163	8.24405	7.1
				2.11	7.11	39.69	0.995643	0.132448	1.02853	5	0.974915	0.974915	1	0.622862	0.995643	0.0796515	0.620148	0.272865	0.0161818	0.00679634	0	2.03193	0.167655	2.19958	0.788267	7.62214	1.31748	26.5158	8.29536	7.11
				2.12	7.12	39.69	1.00184	0.13323	1.03489	5	0.974758	0.974758	1	0.622762	1.00184	0.0801476	0.623911	0.274521	0.016384	0.00688127	0	2.04458	0.168645	2.21323	0.794451	7.61987	1.32568	26.5153	8.34697	7.12
				2.13	7.13	39.69	1.00808	0.134017	1.04129	5	0.974601	0.974601	1	0.622662	1.00808	0.0806467	0.627695	0.276186	0.0165887	0.00696724	0	2.05731	0.169642	2.22696	0.800636	7.61767	1.33393	26.5149	8.3989	7.13
				2.14	7.14	39.69	1.01436	0.134811	1.04774	5	0.974443	0.974443	1	0.622561	1.01436	0.0811489	0.631501	0.277861	0.0167959	0.00705428	-5.37764e-17	2.07012	0.170647	2.24077	0.80682	7.61554	1.34223	26.5144	8.45114	7.14
				2.15	7.15	39.69	1.02068	0.13561	1.05422	5	0.974284	0.974284	1	0.622459	1.02068	0.0816541	0.635329	0.279545	0.0170057	0.00714239	-5.46438e-17	2.08301	0.171659	2.25467	0.813004	7.61347	1.35058	26.514	8.50371	7.15
				2.16	7.16	39.69	1.02703	0.136416	1.06074	5	0.974124	0.974124	1	0.622357	1.02703	0.0821623	0.639179	0.281239	0.017218	0.00723158	5.37764e-17	2.09598	0.172678	2.26866	0.819188	7.61147	1.35899	26.5136	8.55659	7.16
				2.17	7.17	39.69	1.03342	0.137227	1.06731	5	0.973963	0.973963	1	0.622254	1.03342	0.0826737	0.64305	0.282942	0.017433	0.00732187	-5.55112e-17	2.10902	0.173705	2.28273	0.825371	7.60955	1.36744	26.5131	8.60979	7.17
				2.18	7.18	39.69	1.03985	0.138044	1.07391	5	0.973801	0.973801	1	0.62215	1.03985	0.0831881	0.646944	0.284655	0.0176507	0.00741328	0	2.12215	0.17474	2.29689	0.831554	7.60769	1.37594	26.5128	8.66332	7.18
				2.19	7.19	39.69	1.04632	0.138868	1.08056	5	0.973638	0.973638	1	0.622046	1.04632	0.0837057	0.65086	0.286378	0.017871	0.00750581	5.29091e-17	2.13535	0.175782	2.31113	0.837737	7.6059	1.3845	26.5124	8.71718	7.19
				2.2	7.2	39.69	1.05283	0.139698	1.08724	5	0.973474	0.973474	1	0.621942	1.05283	0.0842264	0.654798	0.288111	0.018094	0.00759948	1.09288e-16	2.14863	0.176832	2.32546	0.84392	7.60417	1.3931	26.512	8.77136	7.2
				2.21	7.21	39.69	1.05938	0.140533	1.09397	5	0.973309	0.973309	1	0.621836	1.05938	0.0847502	0.658759	0.289854	0.0183198	0.0076943	-5.89806e-17	2.16199	0.17789	2.33989	0.850102	7.60252	1.40176	26.5117	8.82587	7.21
				2.22	7.22	39.69	1.06597	0.141375	1.10074	5	0.973143	0.973143	1	0.62173	1.06597	0.0852772	0.662743	0.291607	0.0185483	0.00779029	5.63785e-17	2.17544	0.178956	2.35439	0.856284	7.60093	1.41047	26.5113	8.88071	7.22
				2.23	7.23	39.69	1.07259	0.142223	1.10756	5	0.972976	0.972976	1	0.621623	1.07259	0.0858074	0.666749	0.293369	0.0187797	0.00788746	5.55112e-17	2.18896	0.18003	2.36899	0.862465	7.59941	1.41924	26.511	8.93589	7.23
				2.24	7.24	39.69	1.07926	0.143078	1.11441	5	0.972808	0.972808	1	0.621516	1.07926	0.0863408	0.670777	0.295142	0.0190139	0.00798583	0	2.20257	0.181111	2.38368	0.868647	7.59796	1.42805	26.5107	8.9914	7.24
				2.25	7.25	39.69	1.08597	0.143939	1.12131	5	0.972639	0.972639	1	0.621408	1.08597	0.0868774	0.674829	0.296925	0.019251	0.0080854	0	2.21626	0.182201	2.39846	0.874828	7.59658	1.43692	26.5104	9.04724	7.25
				2.26	7.26	39.69	1.09272	0.144806	1.12825	5	0.972469	0.972469	1	0.621299	1.09272	0.0874173	0.678904	0.298718	0.019491	0.0081862	1.63064e-16	2.23003	0.183299	2.41333	0.881008	7.59527	1.44584	26.5101	9.10343	7.26
				2.27	7.27	39.69	1.09951	0.14568	1.13523	5	0.972298	0.972298	1	0.62119	1.09951	0.0879604	0.683002	0.300521	0.0197339	0.00828824	-5.72459e-17	2.24389	0.184405	2.42829	0.887189	7.59402	1.45482	26.5099	9.15996	7.27
				2.28	7.28	39.69	1.10634	0.14656	1.14226	5	0.972126	0.972126	1	0.62108	1.10634	0.0885068	0.687123	0.302334	0.0199798	0.00839153	2.2031e-16	2.25783	0.185519	2.44335	0.893369	7.59284	1.46385	26.5096	9.21683	7.28
				2.29	7.29	39.69	1.11321	0.147447	1.14933	5	0.971952	0.971952	1	0.62097	1.11321	0.0890565	0.691267	0.304158	0.0202288	0.00849609	5.55112e-17	2.27185	0.186642	2.45849	0.899548	7.59173	1.47294	26.5094	9.27404	7.29
				2.3	7.3	39.69	1.12012	0.148341	1.15645	5	0.971778	0.971778	1	0.620858	1.12012	0.0896095	0.695435	0.305992	0.0204808	0.00860193	2.22045e-16	2.28596	0.187773	2.47373	0.905727	7.59069	1.48208	26.5092	9.3316	7.3
				2.31	7.31	39.69	1.12707	0.149241	1.16361	5	0.971603	0.971603	1	0.620746	1.12707	0.0901659	0.699627	0.307836	0.0207359	0.00870908	1.07553e-16	2.30015	0.188913	2.48906	0.911906	7.58972	1.49127	26.509	9.38951	7.31
				2.32	7.32	39.69	1.13407	0.150148	1.17081	5	0.971427	0.971427	1	0.620634	1.13407	0.0907256	0.703842	0.30969	0.0209941	0.00881753	5.37764e-17	2.31443	0.190061	2.50449	0.918085	7.58881	1.50052	26.5088	9.44777	7.32
				2.33	7.33	39.69	1.14111	0.151062	1.17806	5	0.971249	0.971249	1	0.620521	1.14111	0.0912886	0.708081	0.311556	0.0212555	0.00892732	0	2.32879	0.191218	2.52001	0.924263	7.58797	1.50983	26.5086	9.50639	7.33
				2.34	7.34	39.69	1.14819	0.151983	1.18535	5	0.971071	0.971071	1	0.620407	1.14819	0.0918551	0.712344	0.313431	0.0215201	0.00903846	-1.70003e-16	2.34324	0.192383	2.53563	0.93044	7.5872	1.51919	26.5084	9.56535	7.34
				2.35	7.35	39.69	1.15531	0.15291	1.19269	5	0.970892	0.970892	1	0.620292	1.15531	0.092425	0.716631	0.315318	0.021788	0.00915096	1.09288e-16	2.35778	0.193557	2.55134	0.936618	7.58649	1.52861	26.5083	9.62468	7.35
				2.36	7.36	39.69	1.16248	0.153845	1.20008	5	0.970711	0.970711	1	0.620177	1.16248	0.0929983	0.720942	0.317214	0.0220591	0.00926483	1.09288e-16	2.37241	0.19474	2.56715	0.942795	7.58586	1.53808	26.5082	9.68436	7.36
				2.37	7.37	39.69	1.16969	0.154786	1.20751	5	0.970529	0.970529	1	0.62006	1.16969	0.093575	0.725277	0.319122	0.0223336	0.00938011	-5.72459e-17	2.38712	0.195932	2.58305	0.948971	7.58529	1.54762	26.508	9.74441	7.37
				2.38	7.38	39.69	1.17694	0.155735	1.21498	5	0.970347	0.970347	1	0.619944	1.17694	0.0941553	0.729637	0.32104	0.0226114	0.00949679	5.55112e-17	2.40192	0.197133	2.59905	0.955147	7.58479	1.55721	26.5079	9.80481	7.38
				2.39	7.39	39.69	1.18424	0.15669	1.2225	5	0.970163	0.970163	1	0.619826	1.18424	0.094739	0.734021	0.322969	0.0228926	0.00961491	-5.55112e-17	2.41681	0.198342	2.61515	0.961323	7.58435	1.56685	26.5078	9.86558	7.39
				2.4	7.4	39.69	1.19158	0.157653	1.23007	5	0.969978	0.969978	1	0.619708	1.19158	0.0953262	0.73843	0.324909	0.0231773	0.00973447	-5.72459e-17	2.43179	0.199561	2.63135	0.967498	7.58398	1.57656	26.5078	9.92672	7.4
				2.41	7.41	39.69	1.19896	0.158624	1.23769	5	0.969792	0.969792	1	0.619589	1.19896	0.0959169	0.742864	0.32686	0.0234655	0.00985549	1.07553e-16	2.44686	0.200789	2.64765	0.973672	7.58368	1.58632	26.5077	9.98823	7.41
				2.42	7.42	39.69	1.20639	0.159601	1.24535	5	0.969605	0.969605	1	0.61947	1.20639	0.0965112	0.747322	0.328822	0.0237571	0.009978	2.18575e-16	2.46202	0.202027	2.66405	0.979847	7.58345	1.59614	26.5076	10.0501	7.42
				2.43	7.43	39.69	1.21386	0.160586	1.25306	5	0.969416	0.969416	1	0.619349	1.21386	0.0971091	0.751806	0.330794	0.0240524	0.010102	1.12757e-16	2.47727	0.203273	2.68055	0.986021	7.58329	1.60602	26.5076	10.1124	7.43
				2.44	7.44	39.69	1.22138	0.161578	1.26082	5	0.969227	0.969227	1	0.619228	1.22138	0.0977105	0.756314	0.332778	0.0243512	0.0102275	-1.68268e-16	2.49262	0.20453	2.69715	0.992194	7.58319	1.61596	26.5076	10.175	7.44
				2.45	7.45	39.69	1.22894	0.162578	1.26863	5	0.969036	0.969036	1	0.619107	1.22894	0.0983156	0.760848	0.334773	0.0246538	0.0103546	-5.72459e-17	2.50805	0.205795	2.71385	0.998367	7.58316	1.62596	26.5076	10.238	7.45
				2.46	7.46	39.69	1.23655	0.163586	1.27648	5	0.968845	0.968845	1	0.618984	1.23655	0.0989243	0.765407	0.336779	0.02496	0.0104832	-1.12757e-16	2.52358	0.20707	2.73065	1.00454	7.58319	1.63602	26.5076	10.3014	7.46
				2.47	7.47	39.69	1.24421	0.164601	1.28439	5	0.968652	0.968652	1	0.618861	1.24421	0.0995366	0.769991	0.338796	0.0252699	0.0106134	5.20417e-17	2.5392	0.208355	2.74755	1.01071	7.5833	1.64614	26.5076	10.3651	7.47
				2.48	7.48	39.69	1.25191	0.165623	1.29234	5	0.968458	0.968458	1	0.618737	1.25191	0.100153	0.774601	0.340825	0.0255837	0.0107451	2.18575e-16	2.55491	0.20965	2.76456	1.01688	7.58347	1.65632	26.5076	10.4293	7.48
				2.49	7.49	39.69	1.25965	0.166654	1.30034	5	0.968263	0.968263	1	0.618612	1.25965	0.100772	0.779237	0.342864	0.0259012	0.0108785	5.20417e-17	2.57072	0.210954	2.78167	1.02305	7.58371	1.66656	26.5077	10.4938	7.49
				2.5	7.5	39.69	1.26745	0.167692	1.30839	5	0.968066	0.968066	1	0.618487	1.26745	0.101396	0.783898	0.344915	0.0262227	0.0110135	1.66533e-16	2.58662	0.212268	2.79889	1.02922	7.58401	1.67686	26.5078	10.5588	7.5
				2.51	7.51	39.69	1.27528	0.168738	1.31649	5	0.967869	0.967869	1	0.618361	1.27528	0.102023	0.788586	0.346978	0.026548	0.0111502	-5.72459e-17	2.60262	0.213593	2.81621	1.03539	7.58438	1.68722	26.5078	10.6241	7.51
				2.52	7.52	39.69	1.28317	0.169792	1.32465	5	0.96767	0.96767	1	0.618234	1.28317	0.102654	0.793299	0.349052	0.0268774	0.0112885	5.20417e-17	2.61872	0.214927	2.83364	1.04156	7.58482	1.69764	26.5079	10.6898	7.52
				2.53	7.53	39.69	1.2911	0.170854	1.33285	5	0.96747	0.96747	1	0.618106	1.2911	0.103288	0.798039	0.351137	0.0272107	0.0114285	0	2.6349	0.216271	2.85118	1.04773	7.58533	1.70813	26.508	10.7559	7.53
				2.54	7.54	39.69	1.29908	0.171924	1.3411	5	0.967269	0.967269	1	0.617978	1.29908	0.103927	0.802805	0.353234	0.0275482	0.0115702	0	2.65119	0.217626	2.86882	1.0539	7.58591	1.71868	26.5082	10.8224	7.54
				2.55	7.55	39.69	1.30711	0.173003	1.3494	5	0.967067	0.967067	1	0.617848	1.30711	0.104569	0.807597	0.355343	0.0278897	0.0117137	5.20417e-17	2.66758	0.218991	2.88657	1.06007	7.58655	1.72929	26.5083	10.8893	7.55
				2.56	7.56	39.69	1.31519	0.174089	1.35776	5	0.966863	0.966863	1	0.617718	1.31519	0.105215	0.812416	0.357463	0.0282354	0.0118589	5.37764e-17	2.68406	0.220366	2.90442	1.06623	7.58726	1.73997	26.5084	10.9566	7.56
				2.57	7.57	39.69	1.32331	0.175184	1.36616	5	0.966659	0.966659	1	0.617588	1.32331	0.105865	0.817261	0.359595	0.0285853	0.0120058	0	2.70064	0.221752	2.92239	1.0724	7.58803	1.75071	26.5086	11.0243	7.57
				2.58	7.58	39.69	1.33148	0.176287	1.37462	5	0.966453	0.966453	1	0.617456	1.33148	0.106519	0.822133	0.361739	0.0289395	0.0121546	2.18575e-16	2.71732	0.223148	2.94046	1.07857	7.58888	1.76151	26.5088	11.0924	7.58
				2.59	7.59	39.69	1.33971	0.177399	1.38313	5	0.966246	0.966246	1	0.617324	1.33971	0.107176	0.827032	0.363894	0.029298	0.0123051	0	2.73409	0.224555	2.95865	1.08473	7.58979	1.77238	26.509	11.1609	7.59
				2.6	7.6	39.69	1.34798	0.178519	1.3917	5	0.966037	0.966037	1	0.617191	1.34798	0.107838	0.831958	0.366062	0.0296608	0.0124575	1.11022e-16	2.75097	0.225973	2.97694	1.0909	7.59076	1.78331	26.5092	11.2299	7.6
				2.61	7.61	39.69	1.3563	0.179647	1.40031	5	0.965828	0.965828	1	0.617057	1.3563	0.108504	0.836911	0.368241	0.0300281	0.0126118	-1.70003e-16	2.76795	0.227401	2.99535	1.09706	7.59181	1.79431	26.5094	11.2992	7.61
				2.62	7.62	39.69	1.36466	0.180784	1.40898	5	0.965617	0.965617	1	0.616922	1.36466	0.109173	0.841892	0.370432	0.0303998	0.0127679	1.63064e-16	2.78503	0.228841	3.01387	1.10323	7.59292	1.80537	26.5096	11.369	7.62
				2.63	7.63	39.69	1.37308	0.18193	1.41771	5	0.965405	0.965405	1	0.616786	1.37308	0.109847	0.846899	0.372636	0.030776	0.0129259	-5.72459e-17	2.80221	0.230291	3.0325	1.10939	7.5941	1.8165	26.5099	11.4391	7.63
				2.64	7.64	39.69	1.38155	0.183085	1.42648	5	0.965191	0.965191	1	0.61665	1.38155	0.110524	0.851935	0.374851	0.0311568	0.0130859	5.20417e-17	2.8195	0.231753	3.05125	1.11555	7.59535	1.82769	26.5102	11.5097	7.64
				2.65	7.65	39.69	1.39007	0.184248	1.43531	5	0.964977	0.964977	1	0.616513	1.39007	0.111206	0.856997	0.377079	0.0315423	0.0132478	-5.55112e-17	2.83688	0.233226	3.07011	1.12171	7.59666	1.83895	26.5104	11.5808	7.65
				2.66	7.66	39.69	1.39864	0.185421	1.4442	5	0.964761	0.964761	1	0.616375	1.39864	0.111891	0.862088	0.379319	0.0319324	0.0134116	0	2.85437	0.23471	3.08908	1.12787	7.59805	1.85028	26.5107	11.6522	7.66
				2.67	7.67	39.69	1.40726	0.186602	1.45314	5	0.964544	0.964544	1	0.616236	1.40726	0.112581	0.867206	0.381571	0.0323273	0.0135775	-1.68268e-16	2.87197	0.236205	3.10817	1.13403	7.5995	1.86167	26.511	11.7241	7.67
				2.68	7.68	39.69	1.41594	0.187793	1.46213	5	0.964325	0.964325	1	0.616097	1.41594	0.113275	0.872353	0.383835	0.0327269	0.0137453	-5.89806e-17	2.88966	0.237712	3.12738	1.14019	7.60101	1.87314	26.5113	11.7964	7.68
				2.69	7.69	39.69	1.42466	0.188992	1.47119	5	0.964105	0.964105	1	0.615956	1.42466	0.113973	0.877527	0.386112	0.0331314	0.0139152	0	2.90747	0.239231	3.1467	1.14635	7.6026	1.88467	26.5117	11.8691	7.69
				2.7	7.7	39.69	1.43343	0.190201	1.48029	5	0.963884	0.963884	1	0.615815	1.43343	0.114675	0.88273	0.388401	0.0335408	0.0140871	-5.89806e-17	2.92538	0.240761	3.16614	1.15251	7.60425	1.89626	26.512	11.9423	7.7
				2.71	7.71	39.69	1.44226	0.191419	1.48945	5	0.963662	0.963662	1	0.615673	1.44226	0.115381	0.887961	0.390703	0.0339552	0.0142612	2.1684e-16	2.94339	0.242303	3.18569	1.15867	7.60597	1.90793	26.5124	12.0159	7.71
				2.72	7.72	39.69	1.45114	0.192647	1.49867	5	0.963438	0.963438	1	0.61553	1.45114	0.116091	0.893221	0.393017	0.0343746	0.0144373	-5.55112e-17	2.96151	0.243857	3.20537	1.16483	7.60776	1.91967	26.5128	12.0899	7.72
				2.73	7.73	39.69	1.46007	0.193884	1.50795	5	0.963213	0.963213	1	0.615386	1.46007	0.116806	0.898509	0.395344	0.0347991	0.0146156	5.37764e-17	2.97974	0.245422	3.22516	1.17098	7.60961	1.93147	26.5132	12.1644	7.73
				2.74	7.74	39.69	1.46906	0.19513	1.51728	5	0.962987	0.962987	1	0.615241	1.46906	0.117525	0.903826	0.397683	0.0352287	0.014796	-6.07153e-17	2.99808	0.247	3.24508	1.17714	7.61154	1.94335	26.5136	12.2393	7.74
				2.75	7.75	39.69	1.4781	0.196386	1.52667	5	0.962759	0.962759	1	0.615096	1.4781	0.118248	0.909171	0.400035	0.0356635	0.0149787	0	3.01652	0.24859	3.26511	1.18329	7.61353	1.95529	26.514	12.3147	7.75
				2.76	7.76	39.69	1.48719	0.197652	1.53612	5	0.96253	0.96253	1	0.61495	1.48719	0.118975	0.914546	0.4024	0.0361036	0.0151635	0	3.03508	0.250193	3.28527	1.18945	7.61559	1.96731	26.5144	12.3905	7.76
				2.77	7.77	39.69	1.49633	0.198928	1.54563	5	0.962299	0.962299	1	0.614802	1.49633	0.119707	0.91995	0.404778	0.036549	0.0153506	-5.37764e-17	3.05374	0.251807	3.30555	1.1956	7.61771	1.9794	26.5149	12.4668	7.77
				2.78	7.78	39.69	1.50553	0.200213	1.55519	5	0.962068	0.962068	1	0.614654	1.50553	0.120443	0.925382	0.407168	0.0369998	0.0155399	0	3.07252	0.253434	3.32595	1.20176	7.61991	1.99155	26.5153	12.5435	7.78
				2.79	7.79	39.69	1.51479	0.201509	1.56482	5	0.961835	0.961835	1	0.614505	1.51479	0.121183	0.930845	0.409572	0.037456	0.0157315	1.04083e-16	3.0914	0.255074	3.34648	1.20791	7.62217	2.00378	26.5158	12.6207	7.79
				2.8	7.8	39.69	1.5241	0.202814	1.5745	5	0.9616	0.9616	1	0.614356	1.5241	0.121928	0.936336	0.411988	0.0379178	0.0159255	-2.22045e-16	3.1104	0.256727	3.36713	1.21406	7.6245	2.01608	26.5163	12.6983	7.8
				2.81	7.81	39.69	1.53346	0.20413	1.58424	5	0.961364	0.961364	1	0.614205	1.53346	0.122677	0.941858	0.414417	0.0383851	0.0161217	-5.20417e-17	3.12951	0.258392	3.3879	1.22021	7.6269	2.02846	26.5168	12.7764	7.81
				2.82	7.82	39.69	1.54288	0.205455	1.59404	5	0.961127	0.961127	1	0.614053	1.54288	0.12343	0.947409	0.41686	0.0388581	0.0163204	1.70003e-16	3.14873	0.26007	3.4088	1.22636	7.62937	2.0409	26.5173	12.855	7.82
				2.83	7.83	39.69	1.55235	0.206791	1.60391	5	0.960888	0.960888	1	0.613901	1.55235	0.124188	0.95299	0.419315	0.0393367	0.0165214	-5.20417e-17	3.16806	0.261761	3.42982	1.23251	7.63191	2.05342	26.5179	12.934	7.83
				2.84	7.84	39.69	1.56188	0.208138	1.61383	5	0.960648	0.960648	1	0.613747	1.56188	0.12495	0.9586	0.421784	0.0398212	0.0167249	-5.55112e-17	3.18751	0.263465	3.45098	1.23866	7.63451	2.06602	26.5184	13.0135	7.84
				2.85	7.85	39.69	1.57147	0.209494	1.62381	5	0.960406	0.960406	1	0.613593	1.57147	0.125717	0.964241	0.424266	0.0403115	0.0169308	-2.77556e-16	3.20708	0.265183	3.47226	1.24481	7.63718	2.07869	26.519	13.0935	7.85
				2.86	7.86	39.69	1.58111	0.210862	1.63386	5	0.960164	0.960164	1	0.613438	1.58111	0.126489	0.969912	0.426761	0.0408077	0.0171392	5.20417e-17	3.22675	0.266914	3.49367	1.25095	7.63992	2.09143	26.5196	13.1739	7.86
				2.87	7.87	39.69	1.59081	0.21224	1.64397	5	0.959919	0.959919	1	0.613282	1.59081	0.127265	0.975614	0.42927	0.0413099	0.0173502	-2.81025e-16	3.24655	0.268658	3.51521	1.2571	7.64273	2.10424	26.5201	13.2549	7.87
				2.88	7.88	39.69	1.60056	0.213628	1.65414	5	0.959673	0.959673	1	0.613125	1.60056	0.128045	0.981346	0.431792	0.0418182	0.0175636	-5.55112e-17	3.26646	0.270416	3.53687	1.26324	7.64561	2.11714	26.5208	13.3363	7.88
				2.89	7.89	39.69	1.61038	0.215028	1.66437	5	0.959426	0.959426	1	0.612967	1.61038	0.12883	0.987108	0.434328	0.0423325	0.0177797	-1.11022e-16	3.28649	0.272187	3.55867	1.26939	7.64856	2.1301	26.5214	13.4181	7.89
				2.9	7.9	39.69	1.62025	0.216438	1.67466	5	0.959177	0.959177	1	0.612808	1.62025	0.12962	0.992901	0.436877	0.0428531	0.0179983	1.07553e-16	3.30663	0.273973	3.5806	1.27553	7.65158	2.14315	26.522	13.5005	7.9
				2.91	7.91	39.69	1.63018	0.21786	1.68502	5	0.958927	0.958927	1	0.612648	1.63018	0.130414	0.998726	0.439439	0.0433799	0.0182196	2.18575e-16	3.32689	0.275772	3.60267	1.28167	7.65466	2.15627	26.5227	13.5834	7.91
				2.92	7.92	39.69	1.64017	0.219292	1.69544	5	0.958676	0.958676	1	0.612487	1.64017	0.131213	1.00458	0.442015	0.0439131	0.0184435	-5.55112e-17	3.34728	0.277585	3.62486	1.28782	7.65782	2.16946	26.5233	13.6667	7.92
				2.93	7.93	39.69	1.65021	0.220736	1.70593	5	0.958422	0.958422	1	0.612325	1.65021	0.132017	1.01047	0.444605	0.0444526	0.0186701	-1.14492e-16	3.36778	0.279413	3.64719	1.29396	7.66104	2.18274	26.524	13.7505	7.93
				2.94	7.94	39.69	1.66032	0.222191	1.71648	5	0.958168	0.958168	1	0.612163	1.66032	0.132825	1.01638	0.447209	0.0449987	0.0188995	-1.11022e-16	3.3884	0.281255	3.66965	1.3001	7.66433	2.19609	26.5247	13.8349	7.94
				2.95	7.95	39.69	1.67048	0.223657	1.72709	5	0.957912	0.957912	1	0.611999	1.67048	0.133638	1.02233	0.449826	0.0455513	0.0191316	-5.89806e-17	3.40914	0.283111	3.69225	1.30624	7.66769	2.20952	26.5254	13.9197	7.95
				2.96	7.96	39.69	1.6807	0.225135	1.73777	5	0.957654	0.957654	1	0.611835	1.6807	0.134456	1.02831	0.452458	0.0461106	0.0193664	-6.245e-17	3.43001	0.284981	3.71499	1.31238	7.67112	2.22303	26.5261	14.005	7.96
				2.97	7.97	39.69	1.69099	0.226625	1.74851	5	0.957395	0.957395	1	0.611669	1.69099	0.135279	1.03432	0.455103	0.0466765	0.0196041	0	3.45099	0.286867	3.73786	1.31851	7.67462	2.23661	26.5269	14.0908	7.97
				2.98	7.98	39.69	1.70133	0.228126	1.75932	5	0.957135	0.957135	1	0.611503	1.70133	0.136106	1.04037	0.457762	0.0472493	0.0198447	0	3.4721	0.288767	3.76087	1.32465	7.6782	2.25028	26.5276	14.1772	7.98
				2.99	7.99	39.69	1.71173	0.229639	1.7702	5	0.956872	0.956872	1	0.611335	1.71173	0.136939	1.04644	0.460435	0.0478289	0.0200881	-6.245e-17	3.49333	0.290682	3.78402	1.33079	7.68184	2.26403	26.5284	14.264	7.99
				3	8	39.69	1.7222	0.231163	1.78114	5	0.956609	0.956609	1	0.611167	1.7222	0.137776	1.05255	0.463122	0.0484155	0.0203345	4.85723e-17	3.51469	0.292612	3.8073	1.33692	7.68555	2.27785	26.5292	14.3514	8
				3.01	8.01	39.69	1.73272	0.2327	1.79215	5	0.956344	0.956344	1	0.610997	1.73272	0.138618	1.05869	0.465823	0.0490091	0.0205838	5.55112e-17	3.53617	0.294557	3.83073	1.34305	7.68933	2.29176	26.53	14.4392	8.01
				3.02	8.02	39.69	1.74331	0.234249	1.80323	5	0.956077	0.956077	1	0.610827	1.74331	0.139465	1.06486	0.468539	0.0496098	0.0208361	0	3.55778	0.296518	3.85429	1.34919	7.69317	2.30575	26.5308	14.5276	8.02
				3.03	8.03	39.69	1.75396	0.23581	1.81437	5	0.955809	0.955809	1	0.610655	1.75396	0.140317	1.07106	0.471268	0.0502177	0.0210915	0	3.57951	0.298493	3.878	1.35532	7.69709	2.31981	26.5316	14.6165	8.03
				3.04	8.04	39.69	1.76467	0.237383	1.82559	5	0.955539	0.955539	1	0.610483	1.76467	0.141174	1.0773	0.474012	0.0508329	0.0213498	4.85723e-17	3.60137	0.300485	3.90185	1.36145	7.70109	2.33396	26.5325	14.706	8.04
				3.05	8.05	39.69	1.77544	0.238969	1.83687	5	0.955267	0.955267	1	0.61031	1.77544	0.142035	1.08357	0.476771	0.0514555	0.0216113	5.89806e-17	3.62335	0.302492	3.92584	1.36758	7.70515	2.3482	26.5333	14.7959	8.05
				3.06	8.06	39.69	1.78628	0.240567	1.84822	5	0.954994	0.954994	1	0.610135	1.78628	0.142902	1.08987	0.479543	0.0520855	0.0218759	4.85723e-17	3.64547	0.304515	3.94998	1.37371	7.70928	2.36251	26.5342	14.8864	8.06
				3.07	8.07	39.69	1.79718	0.242178	1.85964	5	0.95472	0.95472	1	0.60996	1.79718	0.143774	1.09621	0.48233	0.052723	0.0221437	-5.89806e-17	3.66771	0.306554	3.97426	1.37984	7.71348	2.37691	26.5351	14.9774	8.07
				3.08	8.08	39.69	1.80814	0.243801	1.87113	5	0.954443	0.954443	1	0.609783	1.80814	0.144651	1.10257	0.485132	0.0533681	0.0224146	0	3.69008	0.308609	3.99869	1.38597	7.71775	2.39139	26.536	15.0689	8.08
				3.09	8.09	39.69	1.81916	0.245437	1.88269	5	0.954166	0.954166	1	0.609606	1.81916	0.145533	1.10897	0.487948	0.054021	0.0226888	-5.89806e-17	3.71258	0.31068	4.02326	1.39209	7.72209	2.40596	26.5369	15.161	8.09
				3.1	8.1	39.69	1.83025	0.247086	1.89432	5	0.953886	0.953886	1	0.609427	1.83025	0.14642	1.11541	0.490779	0.0546816	0.0229663	4.85723e-17	3.73521	0.312768	4.04798	1.39822	7.72651	2.42061	26.5378	15.2536	8.1
				3.11	8.11	39.69	1.84141	0.248749	1.90602	5	0.953605	0.953605	1	0.609248	1.84141	0.147313	1.12187	0.493625	0.0553501	0.0232471	5.55112e-17	3.75798	0.314872	4.07285	1.40434	7.731	2.43534	26.5388	15.3468	8.11
				3.12	8.12	39.69	1.85263	0.250424	1.91779	5	0.953323	0.953323	1	0.609067	1.85263	0.14821	1.12837	0.496485	0.0560266	0.0235312	1.07553e-16	3.78087	0.316992	4.09786	1.41047	7.73555	2.45016	26.5397	15.4405	8.12
				3.13	8.13	39.69	1.86391	0.252113	1.92963	5	0.953038	0.953038	1	0.608886	1.86391	0.149113	1.13491	0.49936	0.0567112	0.0238187	-1.14492e-16	3.8039	0.31913	4.12303	1.41659	7.74018	2.46507	26.5407	15.5347	8.13
				3.14	8.14	39.69	1.87526	0.253815	1.94155	5	0.952752	0.952752	1	0.608703	1.87526	0.150021	1.14148	0.50225	0.0574039	0.0241096	-1.17961e-16	3.82706	0.321284	4.14835	1.42271	7.74488	2.48006	26.5417	15.6295	8.14
				3.15	8.15	39.69	1.88667	0.25553	1.95354	5	0.952465	0.952465	1	0.608519	1.88667	0.150934	1.14808	0.505154	0.0581049	0.024404	1.04083e-16	3.85036	0.323456	4.17381	1.42883	7.74965	2.49514	26.5427	15.7249	8.15
				3.16	8.16	39.69	1.89816	0.257259	1.9656	5	0.952175	0.952175	1	0.608334	1.89816	0.151852	1.15471	0.508074	0.0588142	0.024702	0	3.87379	0.325645	4.19943	1.43495	7.75449	2.5103	26.5438	15.8208	8.16
				3.17	8.17	39.69	1.9097	0.259002	1.97773	5	0.951885	0.951885	1	0.608148	1.9097	0.152776	1.16138	0.511008	0.0595319	0.0250034	0	3.89735	0.327851	4.2252	1.44107	7.75941	2.52556	26.5448	15.9173	8.17
				3.18	8.18	39.69	1.92132	0.260759	1.98994	5	0.951592	0.951592	1	0.607962	1.92132	0.153705	1.16809	0.513958	0.0602582	0.0253084	1.07553e-16	3.92105	0.330075	4.25113	1.44718	7.7644	2.5409	26.5458	16.0143	8.18
				3.19	8.19	39.69	1.933	0.26253	2.00223	5	0.951298	0.951298	1	0.607773	1.933	0.15464	1.17482	0.516923	0.0609931	0.0256171	-1.14492e-16	3.94489	0.332316	4.27721	1.4533	7.76946	2.55633	26.5469	16.1119	8.19
				3.2	8.2	39.69	1.94475	0.264314	2.01459	5	0.951002	0.951002	1	0.607584	1.94475	0.15558	1.1816	0.519903	0.0617368	0.0259294	1.07553e-16	3.96887	0.334575	4.30344	1.45942	7.77459	2.57184	26.548	16.21	8.2
				3.21	8.21	39.69	1.95656	0.266113	2.02702	5	0.950704	0.950704	1	0.607394	1.95656	0.156525	1.1884	0.522898	0.0624893	0.0262455	0	3.99298	0.336852	4.32984	1.46553	7.77979	2.58745	26.5491	16.3088	8.21
				3.22	8.22	39.69	1.96845	0.267927	2.03953	5	0.950404	0.950404	1	0.607203	1.96845	0.157476	1.19525	0.525908	0.0632507	0.0265653	1.04083e-16	4.01724	0.339148	4.35638	1.47164	7.78507	2.60315	26.5502	16.4081	8.22
				3.23	8.23	39.69	1.9804	0.269754	2.05211	5	0.950103	0.950103	1	0.60701	1.9804	0.158432	1.20212	0.528934	0.0640211	0.0268889	9.71445e-17	4.04163	0.341461	4.38309	1.47775	7.79042	2.61893	26.5513	16.508	8.23
				3.24	8.24	39.69	1.99242	0.271597	2.06477	5	0.9498	0.9498	1	0.606817	1.99242	0.159394	1.20903	0.531975	0.0648007	0.0272163	1.14492e-16	4.06616	0.343793	4.40996	1.48386	7.79584	2.63481	26.5525	16.6084	8.24
				3.25	8.25	39.69	2.00451	0.273454	2.07751	5	0.949496	0.949496	1	0.606622	2.00451	0.160361	1.21598	0.535031	0.0655896	0.0275476	1.00614e-16	4.09084	0.346144	4.43698	1.48997	7.80134	2.65078	26.5537	16.7095	8.25
				3.26	8.26	39.69	2.01667	0.275326	2.09033	5	0.949189	0.949189	1	0.606427	2.01667	0.161334	1.22296	0.538103	0.0663877	0.0278828	-3.36536e-16	4.11565	0.348513	4.46417	1.49608	7.80691	2.66684	26.5548	16.8111	8.26
				3.27	8.27	39.69	2.0289	0.277212	2.10322	5	0.948881	0.948881	1	0.60623	2.0289	0.162312	1.22998	0.541191	0.0671954	0.0282221	-1.11022e-16	4.14061	0.350902	4.49151	1.50219	7.81255	2.68299	26.556	16.9133	8.27
				3.28	8.28	39.69	2.0412	0.279114	2.11619	5	0.948571	0.948571	1	0.606032	2.0412	0.163296	1.23703	0.544294	0.0680125	0.0285653	-1.17961e-16	4.16571	0.353309	4.51902	1.5083	7.81827	2.69923	26.5572	17.0162	8.28
				3.29	8.29	39.69	2.05357	0.281031	2.12924	5	0.94826	0.94826	1	0.605833	2.05357	0.164286	1.24412	0.547412	0.0688394	0.0289125	1.14492e-16	4.19096	0.355736	4.54669	1.5144	7.82406	2.71557	26.5585	17.1196	8.29
				3.3	8.3	39.69	2.06601	0.282964	2.14237	5	0.947946	0.947946	1	0.605632	2.06601	0.165281	1.25124	0.550547	0.069676	0.0292639	3.36536e-16	4.21635	0.358182	4.57453	1.5205	7.82993	2.732	26.5597	17.2236	8.3
				3.31	8.31	39.69	2.07852	0.284912	2.15558	5	0.947631	0.947631	1	0.605431	2.07852	0.166282	1.2584	0.553697	0.0705225	0.0296195	-1.249e-16	4.24188	0.360648	4.60253	1.52661	7.83586	2.74853	26.561	17.3282	8.31
				3.32	8.32	39.69	2.09111	0.286876	2.16887	5	0.947314	0.947314	1	0.605228	2.09111	0.167289	1.2656	0.556863	0.0713791	0.0299792	-2.28983e-16	4.26757	0.363134	4.6307	1.53271	7.84188	2.76515	26.5622	17.4334	8.32
				3.33	8.33	39.69	2.10376	0.288855	2.18224	5	0.946995	0.946995	1	0.605025	2.10376	0.168301	1.27283	0.560045	0.0722457	0.0303432	1.14492e-16	4.29339	0.365639	4.65903	1.53881	7.84797	2.78186	26.5635	17.5392	8.33
				3.34	8.34	39.69	2.11649	0.29085	2.19569	5	0.946674	0.946674	1	0.60482	2.11649	0.169319	1.2801	0.563242	0.0731225	0.0307115	0	4.31937	0.368165	4.68753	1.54491	7.85413	2.79867	26.5648	17.6456	8.34
				3.35	8.35	39.69	2.12929	0.292862	2.20922	5	0.946352	0.946352	1	0.604614	2.12929	0.170343	1.2874	0.566456	0.0740097	0.0310841	0	4.34549	0.370711	4.7162	1.551	7.86036	2.81557	26.5661	17.7527	8.35
				3.36	8.36	39.69	2.14217	0.294889	2.22284	5	0.946028	0.946028	1	0.604406	2.14217	0.171373	1.29474	0.569685	0.0749074	0.0314611	-2.22045e-16	4.37177	0.373277	4.74504	1.5571	7.86668	2.83257	26.5675	17.8603	8.36
				3.37	8.37	39.69	2.15511	0.296933	2.23654	5	0.945701	0.945701	1	0.604198	2.15511	0.172409	1.30212	0.572931	0.0758156	0.0318426	-1.11022e-16	4.39819	0.375864	4.77406	1.5632	7.87307	2.84967	26.5688	17.9686	8.37
				3.38	8.38	39.69	2.16813	0.298993	2.25031	5	0.945373	0.945373	1	0.603988	2.16813	0.173451	1.30953	0.576192	0.0767345	0.0322285	2.22045e-16	4.42476	0.378472	4.80324	1.56929	7.87953	2.86686	26.5702	18.0775	8.38
				3.39	8.39	39.69	2.18123	0.30107	2.26418	5	0.945043	0.945043	1	0.603778	2.18123	0.174498	1.31698	0.57947	0.0776643	0.032619	4.51028e-16	4.45149	0.381101	4.83259	1.57538	7.88607	2.88415	26.5716	18.1871	8.39
				3.4	8.4	39.69	2.1944	0.303164	2.27812	5	0.944712	0.944712	1	0.603566	2.1944	0.175552	1.32446	0.582764	0.0786049	0.0330141	4.3715e-16	4.47837	0.383752	4.86212	1.58147	7.89268	2.90154	26.573	18.2972	8.4
				3.41	8.41	39.69	2.20764	0.305274	2.29215	5	0.944378	0.944378	1	0.603352	2.20764	0.176612	1.33199	0.586075	0.0795567	0.0334138	3.26128e-16	4.5054	0.386423	4.89182	1.58756	7.89937	2.91903	26.5744	18.408	8.41
				3.42	8.42	39.69	2.22096	0.307402	2.30627	5	0.944042	0.944042	1	0.603138	2.22096	0.177677	1.33955	0.589401	0.0805196	0.0338182	-1.11022e-16	4.53258	0.389116	4.9217	1.59365	7.90614	2.93662	26.5758	18.5194	8.42
				3.43	8.43	39.69	2.23436	0.309547	2.32047	5	0.943705	0.943705	1	0.602922	2.23436	0.178749	1.34715	0.592744	0.0814938	0.0342274	0	4.55992	0.391831	4.95175	1.59974	7.91298	2.95431	26.5773	18.6315	8.43
				3.44	8.44	39.69	2.24783	0.311709	2.33476	5	0.943365	0.943365	1	0.602706	2.24783	0.179826	1.35478	0.596103	0.0824794	0.0346414	1.04083e-16	4.58741	0.394568	4.98198	1.60583	7.9199	2.97209	26.5788	18.7442	8.44
				3.45	8.45	39.69	2.26138	0.313888	2.34913	5	0.943024	0.943024	1	0.602488	2.26138	0.18091	1.36245	0.599479	0.0834767	0.0350602	-1.04083e-16	4.61506	0.397327	5.01239	1.61191	7.9269	2.98998	26.5802	18.8576	8.45
				3.46	8.46	39.69	2.275	0.316085	2.36359	5	0.942681	0.942681	1	0.602268	2.275	0.182	1.37016	0.602871	0.0844856	0.0354839	-1.11022e-16	4.64286	0.400108	5.04297	1.618	7.93397	3.00797	26.5817	18.9716	8.46
				3.47	8.47	39.69	2.28871	0.3183	2.37814	5	0.942335	0.942335	1	0.602048	2.28871	0.183096	1.37791	0.60628	0.0855063	0.0359126	1.11022e-16	4.67083	0.402912	5.07374	1.62408	7.94112	3.02606	26.5833	19.0862	8.47
				3.48	8.48	39.69	2.30248	0.320533	2.39277	5	0.941988	0.941988	1	0.601826	2.30248	0.184199	1.38569	0.609706	0.086539	0.0363464	-2.22045e-16	4.69895	0.405738	5.10469	1.63016	7.94835	3.04425	26.5848	19.2015	8.48
				3.49	8.49	39.69	2.31634	0.322784	2.40749	5	0.941639	0.941639	1	0.601603	2.31634	0.185307	1.39352	0.613148	0.0875837	0.0367852	-1.249e-16	4.72723	0.408588	5.13581	1.63624	7.95566	3.06255	26.5863	19.3175	8.49
				3.5	8.5	39.69	2.33028	0.325054	2.4223	5	0.941288	0.941288	1	0.601378	2.33028	0.186422	1.40138	0.616606	0.0886407	0.0372291	-1.249e-16	4.75567	0.411461	5.16713	1.64232	7.96304	3.08094	26.5879	19.4341	8.5
				3.51	8.51	39.69	2.34429	0.327342	2.4372	5	0.940935	0.940935	1	0.601153	2.34429	0.187543	1.40928	0.620082	0.08971	0.0376782	0	4.78427	0.414356	5.19862	1.64839	7.97051	3.09945	26.5895	19.5514	8.51
				3.52	8.52	39.69	2.35838	0.329648	2.45219	5	0.94058	0.94058	1	0.600926	2.35838	0.188671	1.41721	0.623574	0.0907919	0.0381326	2.28983e-16	4.81303	0.417276	5.2303	1.65447	7.97805	3.11805	26.5911	19.6694	8.52
				3.53	8.53	39.69	2.37256	0.331973	2.46727	5	0.940223	0.940223	1	0.600698	2.37256	0.189804	1.42519	0.627083	0.0918863	0.0385923	-2.15106e-16	4.84195	0.420219	5.26217	1.66054	7.98567	3.13676	26.5927	19.788	8.53
				3.54	8.54	39.69	2.38681	0.334317	2.48244	5	0.939864	0.939864	1	0.600469	2.38681	0.190945	1.4332	0.630609	0.0929936	0.0390573	1.11022e-16	4.87103	0.423186	5.29422	1.66662	7.99336	3.15557	26.5943	19.9073	8.54
				3.55	8.55	39.69	2.40114	0.33668	2.49771	5	0.939503	0.939503	1	0.600238	2.40114	0.192091	1.44125	0.634152	0.0941137	0.0395278	3.33067e-16	4.90028	0.426178	5.32646	1.67269	8.00114	3.17449	26.596	20.0273	8.55
				3.56	8.56	39.69	2.41555	0.339063	2.51306	5	0.93914	0.93914	1	0.600006	2.41555	0.193244	1.44934	0.637712	0.0952469	0.0400037	9.71445e-17	4.9297	0.429193	5.35889	1.67876	8.009	3.19352	26.5977	20.148	8.56
				3.57	8.57	39.69	2.43004	0.341465	2.5285	5	0.938774	0.938774	1	0.599773	2.43004	0.194404	1.45747	0.641289	0.0963933	0.0404852	0	4.95928	0.432234	5.39151	1.68483	8.01693	3.21265	26.5993	20.2693	8.57
				3.58	8.58	39.69	2.44462	0.343886	2.54404	5	0.938407	0.938407	1	0.599538	2.44462	0.19557	1.46564	0.644883	0.0975531	0.0409723	2.22045e-16	4.98902	0.435299	5.42432	1.69089	8.02495	3.23189	26.601	20.3914	8.58
				3.59	8.59	39.69	2.45928	0.346327	2.55968	5	0.938038	0.938038	1	0.599302	2.45928	0.196742	1.47385	0.648494	0.0987263	0.0414651	-1.17961e-16	5.01893	0.438389	5.45732	1.69696	8.03304	3.25124	26.6028	20.5141	8.59
				3.6	8.6	39.69	2.47401	0.348788	2.5754	5	0.937667	0.937667	1	0.599065	2.47401	0.197921	1.48209	0.652122	0.0999132	0.0419635	-1.17961e-16	5.04901	0.441504	5.49051	1.70302	8.04122	3.27069	26.6045	20.6375	8.6
				3.61	8.61	39.69	2.48884	0.351269	2.59122	5	0.937293	0.937293	1	0.598826	2.48884	0.199107	1.49038	0.655767	0.101114	0.0424678	3.33067e-16	5.07926	0.444645	5.5239	1.70908	8.04947	3.29025	26.6062	20.7617	8.61
				3.62	8.62	39.69	2.50374	0.353771	2.60714	5	0.936918	0.936918	1	0.598586	2.50374	0.200299	1.4987	0.65943	0.102328	0.042978	3.26128e-16	5.10967	0.447811	5.55748	1.71515	8.05781	3.30993	26.608	20.8865	8.62
				3.63	8.63	39.69	2.51873	0.356293	2.62315	5	0.93654	0.93654	1	0.598345	2.51873	0.201498	1.50707	0.66311	0.103557	0.043494	2.22045e-16	5.14026	0.451004	5.59126	1.7212	8.06622	3.32971	26.6098	21.012	8.63
				3.64	8.64	39.69	2.5338	0.358836	2.63925	5	0.93616	0.93616	1	0.598102	2.5338	0.202704	1.51547	0.666807	0.1048	0.0440161	1.11022e-16	5.17101	0.454222	5.62524	1.72726	8.07472	3.3496	26.6116	21.1383	8.64
				3.65	8.65	39.69	2.54895	0.361399	2.65546	5	0.935778	0.935778	1	0.597858	2.54895	0.203916	1.52391	0.670521	0.106058	0.0445442	1.11022e-16	5.20194	0.457467	5.65941	1.73332	8.0833	3.3696	26.6134	21.2652	8.65
				3.66	8.66	39.69	2.56419	0.363984	2.67176	5	0.935395	0.935395	1	0.597613	2.56419	0.205135	1.53239	0.674253	0.107329	0.0450784	0	5.23304	0.460739	5.69378	1.73937	8.09196	3.38971	26.6153	21.3929	8.66
				3.67	8.67	39.69	2.57951	0.366589	2.68815	5	0.935008	0.935008	1	0.597367	2.57951	0.206361	1.54092	0.678003	0.108616	0.0456188	-3.46945e-16	5.26432	0.464037	5.72835	1.74543	8.10071	3.40994	26.6171	21.5213	8.67
				3.68	8.68	39.69	2.59492	0.369216	2.70465	5	0.93462	0.93462	1	0.597118	2.59492	0.207594	1.54948	0.68177	0.109918	0.0461654	-1.11022e-16	5.29576	0.467362	5.76313	1.75148	8.10953	3.43027	26.619	21.6504	8.68
				3.69	8.69	39.69	2.61042	0.371865	2.72124	5	0.93423	0.93423	1	0.596869	2.61042	0.208833	1.55808	0.685554	0.111234	0.0467184	-1.249e-16	5.32739	0.470715	5.7981	1.75753	8.11844	3.45072	26.6209	21.7803	8.69
				3.7	8.7	39.69	2.626	0.374535	2.73793	5	0.933837	0.933837	1	0.596618	2.626	0.21008	1.56672	0.689356	0.112566	0.0472778	1.11022e-16	5.35918	0.474095	5.83328	1.76358	8.12743	3.47129	26.6228	21.9108	8.7
				3.71	8.71	39.69	2.64167	0.377228	2.75473	5	0.933443	0.933443	1	0.596366	2.64167	0.211333	1.5754	0.693176	0.113913	0.0478436	1.04083e-16	5.39116	0.477503	5.86866	1.76963	8.1365	3.49196	26.6247	22.0421	8.71
				3.72	8.72	39.69	2.65742	0.379942	2.77162	5	0.933046	0.933046	1	0.596112	2.65742	0.212594	1.58412	0.697013	0.115276	0.0484159	-1.11022e-16	5.42331	0.48094	5.90425	1.77567	8.14566	3.51275	26.6267	22.1742	8.72
				3.73	8.73	39.69	2.67326	0.382679	2.78861	5	0.932646	0.932646	1	0.595857	2.67326	0.213861	1.59288	0.700869	0.116654	0.0489949	0	5.45564	0.484404	5.94004	1.78172	8.15489	3.53366	26.6287	22.307	8.73
				3.74	8.74	39.69	2.68919	0.385439	2.80571	5	0.932245	0.932245	1	0.595601	2.68919	0.215135	1.60168	0.704741	0.118049	0.0495805	0	5.48814	0.487897	5.97604	1.78776	8.16422	3.55468	26.6306	22.4405	8.74
				3.75	8.75	39.69	2.70521	0.388221	2.82291	5	0.931842	0.931842	1	0.595343	2.70521	0.216417	1.61053	0.708632	0.119459	0.0501729	3.26128e-16	5.52083	0.491419	6.01225	1.7938	8.17362	3.57581	26.6326	22.5747	8.75
				3.76	8.76	39.69	2.72131	0.391026	2.84021	5	0.931436	0.931436	1	0.595084	2.72131	0.217705	1.61941	0.71254	0.120886	0.050772	2.08167e-16	5.5537	0.494969	6.04867	1.79984	8.18311	3.59706	26.6347	22.7098	8.76
				3.77	8.77	39.69	2.73751	0.393854	2.85761	5	0.931028	0.931028	1	0.594823	2.73751	0.219001	1.62833	0.716467	0.122329	0.0513781	4.30211e-16	5.58675	0.49855	6.0853	1.80588	8.19269	3.61843	26.6367	22.8455	8.77
				3.78	8.78	39.69	2.75379	0.396706	2.87512	5	0.930618	0.930618	1	0.594561	2.75379	0.220303	1.6373	0.720411	0.123788	0.0519911	3.19189e-16	5.61998	0.502159	6.12214	1.81191	8.20235	3.63992	26.6388	22.9821	8.78
				3.79	8.79	39.69	2.77016	0.399581	2.89273	5	0.930205	0.930205	1	0.594298	2.77016	0.221613	1.6463	0.724373	0.125265	0.0526112	1.11022e-16	5.65339	0.505799	6.15919	1.81795	8.21209	3.66152	26.6408	23.1194	8.79
				3.8	8.8	39.69	2.78663	0.40248	2.91044	5	0.92979	0.92979	1	0.594033	2.78663	0.22293	1.65535	0.728353	0.126758	0.0532384	-1.11022e-16	5.68699	0.509468	6.19646	1.82398	8.22192	3.68324	26.6429	23.2574	8.8
				3.81	8.81	39.69	2.80318	0.405403	2.92826	5	0.929373	0.929373	1	0.593766	2.80318	0.224254	1.66443	0.732351	0.128269	0.0538728	-3.40006e-16	5.72077	0.513168	6.23394	1.83001	8.23184	3.70509	26.645	23.3963	8.81
				3.82	8.82	39.69	2.81982	0.40835	2.94619	5	0.928954	0.928954	1	0.593498	2.81982	0.225586	1.67356	0.736367	0.129796	0.0545145	2.22045e-16	5.75474	0.516899	6.27164	1.83604	8.24184	3.72705	26.6472	23.5359	8.82
				3.83	8.83	39.69	2.83656	0.411321	2.96423	5	0.928532	0.928532	1	0.593229	2.83656	0.226925	1.68273	0.740401	0.131342	0.0551635	-2.35922e-16	5.7889	0.52066	6.30956	1.84207	8.25193	3.74913	26.6493	23.6762	8.83
				3.84	8.84	39.69	2.85339	0.414318	2.98237	5	0.928108	0.928108	1	0.592958	2.85339	0.228271	1.69194	0.744453	0.132905	0.0558199	2.01228e-16	5.82324	0.524453	6.34769	1.84809	8.2621	3.77133	26.6515	23.8174	8.84
				3.85	8.85	39.69	2.87031	0.417339	3.00061	5	0.927682	0.927682	1	0.592686	2.87031	0.229625	1.70119	0.748523	0.134485	0.0564838	0	5.85777	0.528277	6.38604	1.85412	8.27236	3.79365	26.6537	23.9593	8.85
				3.86	8.86	39.69	2.88732	0.420385	3.01897	5	0.927253	0.927253	1	0.592412	2.88732	0.230985	1.71048	0.752612	0.136084	0.0571554	0	5.89249	0.532132	6.42462	1.86014	8.28271	3.81609	26.6559	24.1021	8.86
				3.87	8.87	39.69	2.90442	0.423456	3.03744	5	0.926822	0.926822	1	0.592136	2.90442	0.232354	1.71981	0.756719	0.137701	0.0578346	-1.38778e-16	5.92739	0.53602	6.46341	1.86616	8.29314	3.83866	26.6581	24.2456	8.87
				3.88	8.88	39.69	2.92162	0.426553	3.05601	5	0.926389	0.926389	1	0.59186	2.92162	0.23373	1.72919	0.760843	0.139337	0.0585215	-2.22045e-16	5.96249	0.53994	6.50243	1.87218	8.30367	3.86135	26.6603	24.3899	8.88
				3.89	8.89	39.69	2.93891	0.429675	3.0747	5	0.925953	0.925953	1	0.591581	2.93891	0.235113	1.73861	0.764987	0.140991	0.0592163	-3.26128e-16	5.99778	0.543893	6.54167	1.87819	8.31428	3.88416	26.6626	24.535	8.89
				3.9	8.9	39.69	2.9563	0.432824	3.09349	5	0.925515	0.925515	1	0.591301	2.9563	0.236504	1.74806	0.769148	0.142664	0.059919	1.94289e-16	6.03326	0.547878	6.58114	1.88421	8.32497	3.90709	26.6649	24.6809	8.9
				3.91	8.91	39.69	2.97378	0.435999	3.1124	5	0.925075	0.925075	1	0.59102	2.97378	0.237902	1.75756	0.773328	0.144356	0.0606297	-1.11022e-16	6.06894	0.551897	6.62084	1.89022	8.33576	3.93015	26.6672	24.8277	8.91
				3.92	8.92	39.69	2.99136	0.4392	3.13142	5	0.924632	0.924632	1	0.590737	2.99136	0.239308	1.7671	0.777526	0.146068	0.0613485	4.23273e-16	6.10481	0.555949	6.66076	1.89623	8.34664	3.95334	26.6695	24.9752	8.92
				3.93	8.93	39.69	3.00903	0.442428	3.15055	5	0.924187	0.924187	1	0.590453	3.00903	0.240722	1.77669	0.781743	0.147799	0.0620754	0	6.14087	0.560035	6.70091	1.90224	8.3576	3.97665	26.6718	25.1235	8.93
				3.94	8.94	39.69	3.02679	0.445682	3.1698	5	0.923739	0.923739	1	0.590167	3.02679	0.242143	1.78631	0.785978	0.149549	0.0628106	-4.57967e-16	6.17713	0.564155	6.74128	1.90825	8.36865	4.00008	26.6742	25.2727	8.94
				3.95	8.95	39.69	3.04466	0.448964	3.18915	5	0.923289	0.923289	1	0.589879	3.04466	0.243573	1.79598	0.790231	0.15132	0.0635542	1.11022e-16	6.21358	0.568309	6.78189	1.91426	8.3798	4.02364	26.6766	25.4226	8.95
				3.96	8.96	39.69	3.06262	0.452273	3.20863	5	0.922837	0.922837	1	0.58959	3.06262	0.245009	1.80569	0.794503	0.15311	0.0643062	-1.249e-16	6.25024	0.572498	6.82273	1.92026	8.39103	4.04733	26.679	25.5734	8.96
				3.97	8.97	39.69	3.08067	0.45561	3.22822	5	0.922382	0.922382	1	0.589299	3.08067	0.246454	1.81544	0.798793	0.154921	0.0650667	0	6.28709	0.576721	6.86381	1.92626	8.40235	4.07115	26.6814	25.7251	8.97
				3.98	8.98	39.69	3.09883	0.458975	3.24792	5	0.921924	0.921924	1	0.589007	3.09883	0.247906	1.82523	0.803102	0.156752	0.0658359	-2.08167e-16	6.32414	0.58098	6.90512	1.93226	8.41377	4.09509	26.6838	25.8775	8.98
				3.99	8.99	39.69	3.11708	0.462367	3.26774	5	0.921464	0.921464	1	0.588713	3.11708	0.249366	1.83507	0.807429	0.158604	0.0666137	-1.38778e-16	6.36139	0.585275	6.94666	1.93826	8.42527	4.11917	26.6863	26.0308	8.99
				4	9	39.69	3.13543	0.465788	3.28768	5	0.921002	0.921002	1	0.588418	3.13543	0.250834	1.84494	0.811775	0.160477	0.0674003	-3.60822e-16	6.39884	0.589606	6.98844	1.94426	8.43687	4.14337	26.6888	26.185	9
				4.01	9.01	39.69	3.15388	0.469238	3.30773	5	0.920537	0.920537	1	0.588121	3.15388	0.25231	1.85486	0.81614	0.162371	0.0681959	1.11022e-16	6.43649	0.593972	7.03046	1.95025	8.44855	4.1677	26.6913	26.3399	9.01
				4.02	9.02	39.69	3.17243	0.472717	3.3279	5	0.92007	0.92007	1	0.587822	3.17243	0.253794	1.86482	0.820523	0.164287	0.0690004	1.11022e-16	6.47434	0.598376	7.07272	1.95625	8.46033	4.19216	26.6938	26.4958	9.02
				4.03	9.03	39.69	3.19108	0.476224	3.34819	5	0.9196	0.9196	1	0.587522	3.19108	0.255286	1.87483	0.824925	0.166224	0.0698139	-3.46945e-16	6.5124	0.602816	7.11522	1.96224	8.4722	4.21676	26.6963	26.6524	9.03
				4.04	9.04	39.69	3.20983	0.479761	3.3686	5	0.919128	0.919128	1	0.58722	3.20983	0.256786	1.88487	0.829345	0.168183	0.0706367	0	6.55066	0.607293	7.15796	1.96822	8.48417	4.24148	26.6989	26.8099	9.04
				4.05	9.05	39.69	3.22867	0.483328	3.38913	5	0.918653	0.918653	1	0.586917	3.22867	0.258294	1.89496	0.833784	0.170164	0.0714687	0	6.58913	0.611808	7.20094	1.97421	8.49622	4.26634	26.7015	26.9683	9.05
				4.06	9.06	39.69	3.24762	0.486925	3.40979	5	0.918175	0.918175	1	0.586612	3.24762	0.25981	1.90509	0.838242	0.172167	0.0723101	0	6.6278	0.616361	7.24416	1.9802	8.50837	4.29133	26.7041	27.1276	9.06
				4.07	9.07	39.69	3.26667	0.490552	3.43056	5	0.917695	0.917695	1	0.586305	3.26667	0.261334	1.91527	0.842718	0.174193	0.073161	2.22045e-16	6.66668	0.620951	7.28763	1.98618	8.52062	4.31645	26.7067	27.2877	9.07
				4.08	9.08	39.69	3.28583	0.494209	3.45145	5	0.917213	0.917213	1	0.585997	3.28583	0.262866	1.92548	0.847213	0.176241	0.0740214	2.22045e-16	6.70577	0.625581	7.33135	1.99216	8.53295	4.3417	26.7093	27.4487	9.08
				4.09	9.09	39.69	3.30508	0.497897	3.47247	5	0.916728	0.916728	1	0.585687	3.30508	0.264407	1.93574	0.851727	0.178313	0.0748914	-1.249e-16	6.74507	0.630249	7.37531	1.99814	8.54538	4.36709	26.712	27.6105	9.09
				4.1	9.1	39.69	3.32444	0.501616	3.49361	5	0.91624	0.91624	1	0.585375	3.32444	0.265955	1.94605	0.85626	0.180408	0.0757713	-1.11022e-16	6.78457	0.634956	7.41953	2.00412	8.55791	4.39262	26.7147	27.7732	9.1
				4.11	9.11	39.69	3.3439	0.505366	3.51488	5	0.91575	0.91575	1	0.585062	3.3439	0.267512	1.95639	0.860811	0.182526	0.076661	-1.249e-16	6.82429	0.639703	7.46399	2.01009	8.57053	4.41828	26.7174	27.9368	9.11
				4.12	9.12	39.69	3.36346	0.509147	3.53626	5	0.915257	0.915257	1	0.584747	3.36346	0.269077	1.96678	0.865382	0.184668	0.0775606	1.94289e-16	6.86421	0.64449	7.5087	2.01606	8.58324	4.44407	26.7201	28.1013	9.12
				4.13	9.13	39.69	3.38313	0.512961	3.55778	5	0.914761	0.914761	1	0.584431	3.38313	0.270651	1.97721	0.869971	0.186834	0.0784703	-3.33067e-16	6.90435	0.649317	7.55367	2.02203	8.59606	4.47	26.7228	28.2667	9.13
				4.14	9.14	39.69	3.4029	0.516806	3.57942	5	0.914263	0.914263	1	0.584112	3.4029	0.272232	1.98768	0.874578	0.189024	0.0793902	-2.35922e-16	6.9447	0.654185	7.59889	2.028	8.60896	4.49607	26.7256	28.433	9.14
				4.15	9.15	39.69	3.42278	0.520684	3.60119	5	0.913762	0.913762	1	0.583792	3.42278	0.273822	1.99819	0.879205	0.191239	0.0803204	-3.46945e-16	6.98527	0.659094	7.64436	2.03397	8.62196	4.52228	26.7284	28.6002	9.15
				4.16	9.16	39.69	3.44276	0.524595	3.62308	5	0.913259	0.913259	1	0.583471	3.44276	0.275421	2.00875	0.883851	0.193478	0.0812609	-1.38778e-16	7.02605	0.664044	7.69009	2.03993	8.63506	4.54862	26.7312	28.7682	9.16
				4.17	9.17	39.69	3.46285	0.528538	3.6451	5	0.912753	0.912753	1	0.583147	3.46285	0.277028	2.01935	0.888515	0.195743	0.082212	-1.11022e-16	7.06704	0.669036	7.73608	2.04589	8.64826	4.5751	26.734	28.9372	9.17
				4.18	9.18	39.69	3.48304	0.532515	3.66725	5	0.912244	0.912244	1	0.582822	3.48304	0.278643	2.03	0.893198	0.198032	0.0831736	-1.249e-16	7.10825	0.67407	7.78232	2.05185	8.66155	4.60172	26.7369	29.1071	9.18
				4.19	9.19	39.69	3.50334	0.536525	3.68953	5	0.911732	0.911732	1	0.582496	3.50334	0.280267	2.04068	0.8979	0.200347	0.0841459	0	7.14968	0.679146	7.82883	2.05781	8.67494	4.62848	26.7397	29.2779	9.19
				4.2	9.2	39.69	3.52375	0.54057	3.71194	5	0.911218	0.911218	1	0.582167	3.52375	0.2819	2.05141	0.902621	0.202688	0.0851291	0	7.19133	0.684265	7.87559	2.06377	8.68843	4.65538	26.7426	29.4496	9.2
				4.21	9.21	39.69	3.54426	0.544648	3.73449	5	0.910701	0.910701	1	0.581837	3.54426	0.283541	2.06218	0.907361	0.205055	0.0861231	0	7.23319	0.689428	7.92262	2.06972	8.70202	4.68243	26.7456	29.6222	9.21
				4.22	9.22	39.69	3.56489	0.548761	3.75716	5	0.910182	0.910182	1	0.581505	3.56489	0.285191	2.073	0.91212	0.207448	0.0871283	-2.22045e-16	7.27528	0.694634	7.96991	2.07567	8.7157	4.70961	26.7485	29.7957	9.22
				4.23	9.23	39.69	3.58562	0.552908	3.77996	5	0.909659	0.909659	1	0.581171	3.58562	0.286849	2.08386	0.916897	0.209868	0.0881445	0	7.31758	0.699884	8.01747	2.08162	8.72949	4.73693	26.7514	29.9702	9.23
				4.24	9.24	39.69	3.60645	0.557091	3.8029	5	0.909134	0.909134	1	0.580836	3.60645	0.288516	2.09476	0.921694	0.212314	0.089172	1.94289e-16	7.36011	0.705178	8.06529	2.08757	8.74337	4.7644	26.7544	30.1456	9.24
				4.25	9.25	39.69	3.6274	0.561309	3.82597	5	0.908607	0.908607	1	0.580499	3.6274	0.290192	2.1057	0.926509	0.214788	0.0902109	1.11022e-16	7.40286	0.710517	8.11338	2.09351	8.75735	4.79201	26.7574	30.322	9.25
				4.26	9.26	39.69	3.64846	0.565562	3.84918	5	0.908076	0.908076	1	0.58016	3.64846	0.291877	2.11669	0.931343	0.217289	0.0912613	-1.38778e-16	7.44584	0.715901	8.16174	2.09946	8.77144	4.81976	26.7605	30.4992	9.26
				4.27	9.27	39.69	3.66963	0.569852	3.87252	5	0.907543	0.907543	1	0.579819	3.66963	0.29357	2.12772	0.936196	0.219817	0.0923233	-1.38778e-16	7.48903	0.721331	8.21036	2.1054	8.78562	4.84766	26.7635	30.6775	9.27
				4.28	9.28	39.69	3.6909	0.574178	3.89599	5	0.907007	0.907007	1	0.579477	3.6909	0.295272	2.13879	0.941068	0.222374	0.093397	0	7.53246	0.726807	8.25926	2.11134	8.7999	4.8757	26.7666	30.8566	9.28
				4.29	9.29	39.69	3.71229	0.57854	3.9196	5	0.906468	0.906468	1	0.579132	3.71229	0.296983	2.14991	0.945959	0.224959	0.0944826	0	7.5761	0.732329	8.30843	2.11727	8.81429	4.90389	26.7697	31.0367	9.29
				4.3	9.3	39.69	3.73379	0.58294	3.94335	5	0.905926	0.905926	1	0.578786	3.73379	0.298703	2.16107	0.950869	0.227572	0.0955801	2.22045e-16	7.61998	0.737898	8.35788	2.1232	8.82877	4.93223	26.7728	31.2178	9.3
				4.31	9.31	39.69	3.7554	0.587376	3.96724	5	0.905382	0.905382	1	0.578438	3.7554	0.300432	2.17227	0.955798	0.230214	0.0966897	0	7.66408	0.743514	8.4076	2.12914	8.84336	4.96071	26.7759	31.3998	9.31
				4.32	9.32	39.69	3.77712	0.591851	3.99126	5	0.904834	0.904834	1	0.578089	3.77712	0.30217	2.18351	0.960745	0.232885	0.0978115	-1.249e-16	7.70842	0.749178	8.45759	2.13506	8.85805	4.98933	26.7791	31.5828	9.32
				4.33	9.33	39.69	3.79896	0.596363	4.01543	5	0.904284	0.904284	1	0.577737	3.79896	0.303917	2.1948	0.965712	0.235585	0.0989457	0	7.75298	0.75489	8.50787	2.14099	8.87285	5.01811	26.7823	31.7668	9.33
				4.34	9.34	39.69	3.82091	0.600914	4.03973	5	0.903731	0.903731	1	0.577384	3.82091	0.305673	2.20613	0.970697	0.238315	0.100092	0	7.79777	0.76065	8.55842	2.14692	8.88774	5.04703	26.7855	31.9517	9.34
				4.35	9.35	39.69	3.84297	0.605503	4.06417	5	0.903175	0.903175	1	0.577029	3.84297	0.307437	2.2175	0.975701	0.241075	0.101251	-2.22045e-16	7.84279	0.76646	8.60925	2.15284	8.90274	5.0761	26.7887	32.1376	9.35
				4.36	9.36	39.69	3.86514	0.610131	4.08876	5	0.902617	0.902617	1	0.576672	3.86514	0.309211	2.22892	0.980724	0.243865	0.102423	-1.249e-16	7.88805	0.772318	8.66037	2.15876	8.91785	5.10532	26.7919	32.3245	9.36
				4.37	9.37	39.69	3.88743	0.614799	4.11349	5	0.902055	0.902055	1	0.576313	3.88743	0.310995	2.24038	0.985766	0.246686	0.103608	2.08167e-16	7.93354	0.778226	8.71176	2.16467	8.93306	5.13469	26.7952	32.5124	9.37
				4.38	9.38	39.69	3.90984	0.619506	4.13836	5	0.901491	0.901491	1	0.575952	3.90984	0.312787	2.25188	0.990827	0.249537	0.104806	0	7.97926	0.784185	8.76344	2.17059	8.94837	5.1642	26.7985	32.7012	9.38
				4.39	9.39	39.69	3.93235	0.624253	4.16337	5	0.900923	0.900923	1	0.57559	3.93235	0.314588	2.26342	0.995906	0.25242	0.106016	-4.71845e-16	8.02521	0.790194	8.81541	2.1765	8.96378	5.19387	26.8018	32.8911	9.39
				4.4	9.4	39.69	3.95499	0.629041	4.18853	5	0.900353	0.900353	1	0.575226	3.95499	0.316399	2.27501	1.001	0.255334	0.10724	-2.22045e-16	8.07141	0.796254	8.86766	2.18241	8.97931	5.2237	26.8052	33.0819	9.4
				4.41	9.41	39.69	3.97774	0.633869	4.21383	5	0.89978	0.89978	1	0.574859	3.97774	0.318219	2.28664	1.00612	0.25828	0.108478	0	8.11784	0.802366	8.9202	2.18832	8.99493	5.25367	26.8086	33.2737	9.41
				4.42	9.42	39.69	4.00061	0.638739	4.23928	5	0.899204	0.899204	1	0.574491	4.00061	0.320048	2.29831	1.01126	0.261258	0.109728	-1.94289e-16	8.1645	0.80853	8.97303	2.19422	9.01067	5.28379	26.812	33.4665	9.42
				4.43	9.43	39.69	4.02359	0.64365	4.26488	5	0.898625	0.898625	1	0.574121	4.02359	0.321887	2.31003	1.01641	0.264269	0.110993	0	8.21141	0.814746	9.02615	2.20013	9.02651	5.31407	26.8154	33.6604	9.43
				4.44	9.44	39.69	4.04669	0.648602	4.29062	5	0.898043	0.898043	1	0.573749	4.04669	0.323735	2.32179	1.02159	0.267312	0.112271	0	8.25855	0.821016	9.07956	2.20603	9.04246	5.3445	26.8188	33.8552	9.44
				4.45	9.45	39.69	4.06991	0.653597	4.31651	5	0.897458	0.897458	1	0.573376	4.06991	0.325593	2.33359	1.02678	0.270388	0.113563	-2.35922e-16	8.30593	0.827338	9.13327	2.21192	9.05851	5.37509	26.8223	34.0511	9.45
				4.46	9.46	39.69	4.09324	0.658635	4.34255	5	0.89687	0.89687	1	0.573	4.09324	0.327459	2.34543	1.03199	0.273498	0.114869	0	8.35356	0.833715	9.18727	2.21782	9.07467	5.40583	26.8258	34.2479	9.46
				4.47	9.47	39.69	4.1167	0.663715	4.36874	5	0.896279	0.896279	1	0.572623	4.1167	0.329336	2.35731	1.03722	0.276641	0.116189	0	8.40142	0.840146	9.24157	2.22371	9.09094	5.43672	26.8293	34.4458	9.47
				4.48	9.48	39.69	4.14027	0.668839	4.39508	5	0.895685	0.895685	1	0.572243	4.14027	0.331222	2.36924	1.04247	0.279818	0.117524	0	8.44953	0.846632	9.29616	2.2296	9.10732	5.46777	26.8328	34.6448	9.48
				4.49	9.49	39.69	4.16396	0.674006	4.42157	5	0.895088	0.895088	1	0.571862	4.16396	0.333117	2.38121	1.04773	0.28303	0.118872	-2.63678e-16	8.49788	0.853173	9.35106	2.23549	9.12381	5.49898	26.8364	34.8447	9.49
				4.5	9.5	39.69	4.18777	0.679218	4.44822	5	0.894488	0.894488	1	0.571478	4.18777	0.335022	2.39322	1.05302	0.286276	0.120236	0	8.54648	0.859769	9.40625	2.24137	9.14041	5.53035	26.84	35.0457	9.5
				4.51	9.51	39.69	4.21171	0.684474	4.47501	5	0.893885	0.893885	1	0.571093	4.21171	0.336937	2.40528	1.05832	0.289557	0.121614	0	8.59532	0.866423	9.46174	2.24726	9.15711	5.56187	26.8436	35.2477	9.51
				4.52	9.52	39.69	4.23576	0.689775	4.50196	5	0.893279	0.893279	1	0.570706	4.23576	0.338861	2.41737	1.06364	0.292874	0.123007	2.22045e-16	8.64441	0.873133	9.51754	2.25314	9.17393	5.59354	26.8472	35.4508	9.52
				4.53	9.53	39.69	4.25993	0.695121	4.52906	5	0.89267	0.89267	1	0.570317	4.25993	0.340795	2.42951	1.06899	0.296227	0.124415	-2.22045e-16	8.69374	0.8799	9.57364	2.25901	9.19086	5.62538	26.8509	35.6549	9.53
				4.54	9.54	39.69	4.28423	0.700513	4.55632	5	0.892058	0.892058	1	0.569926	4.28423	0.342738	2.44169	1.07434	0.299615	0.125838	-2.22045e-16	8.74332	0.886725	9.63005	2.26489	9.2079	5.65738	26.8546	35.86	9.54
				4.55	9.55	39.69	4.30865	0.70595	4.58373	5	0.891443	0.891443	1	0.569533	4.30865	0.344692	2.45391	1.07972	0.30304	0.127277	2.498e-16	8.79315	0.893608	9.68676	2.27076	9.22504	5.68953	26.8583	36.0662	9.55
				4.56	9.56	39.69	4.33318	0.711435	4.6113	5	0.890824	0.890824	1	0.569138	4.33318	0.346655	2.46618	1.08512	0.306502	0.128731	-2.498e-16	8.84323	0.90055	9.74378	2.27663	9.24231	5.72185	26.862	36.2735	9.56
				4.57	9.57	39.69	4.35785	0.716966	4.63903	5	0.890203	0.890203	1	0.568741	4.35785	0.348628	2.47848	1.09053	0.31	0.1302	-4.44089e-16	8.89356	0.907552	9.80112	2.2825	9.25968	5.75432	26.8658	36.4818	9.57
				4.58	9.58	39.69	4.38263	0.722544	4.66691	5	0.889578	0.889578	1	0.568342	4.38263	0.350611	2.49083	1.09597	0.313537	0.131685	0	8.94415	0.914613	9.85876	2.28836	9.27716	5.78696	26.8695	36.6912	9.58
				4.59	9.59	39.69	4.40754	0.728171	4.69496	5	0.888951	0.888951	1	0.567941	4.40754	0.352603	2.50322	1.10142	0.317111	0.133186	3.88578e-16	8.99498	0.921735	9.91671	2.29422	9.29476	5.81976	26.8734	36.9016	9.59
				4.6	9.6	39.69	4.43257	0.733845	4.72316	5	0.88832	0.88832	1	0.567538	4.43257	0.354606	2.51565	1.10689	0.320723	0.134704	3.88578e-16	9.04606	0.928918	9.97498	2.30008	9.31247	5.85272	26.8772	37.1132	9.6
				4.61	9.61	39.69	4.45773	0.739568	4.75152	5	0.887686	0.887686	1	0.567133	4.45773	0.356618	2.52812	1.11237	0.324374	0.136237	-2.22045e-16	9.0974	0.936162	10.0336	2.30594	9.3303	5.88584	26.8811	37.3258	9.61
				4.62	9.62	39.69	4.48301	0.74534	4.78005	5	0.887049	0.887049	1	0.566726	4.48301	0.358641	2.54064	1.11788	0.328063	0.137787	4.44089e-16	9.149	0.943468	10.0925	2.31179	9.34824	5.91913	26.885	37.5395	9.62
				4.63	9.63	39.69	4.50842	0.751161	4.80874	5	0.886409	0.886409	1	0.566317	4.50842	0.360673	2.55319	1.1234	0.331792	0.139353	4.16334e-16	9.20085	0.950837	10.1517	2.31764	9.36629	5.95258	26.8889	37.7542	9.63
				4.64	9.64	39.69	4.53395	0.757032	4.83759	5	0.885766	0.885766	1	0.565906	4.53395	0.362716	2.56579	1.12895	0.335561	0.140936	4.44089e-16	9.25295	0.958268	10.2112	2.32349	9.38446	5.98619	26.8928	37.9701	9.64
				4.65	9.65	39.69	4.55961	0.762953	4.8666	5	0.88512	0.88512	1	0.565493	4.55961	0.364768	2.57843	1.13451	0.33937	0.142535	-4.71845e-16	9.30532	0.965764	10.2711	2.32933	9.40275	6.01997	26.8968	38.187	9.65
				4.66	9.66	39.69	4.58539	0.768926	4.89578	5	0.88447	0.88447	1	0.565078	4.58539	0.366831	2.5911	1.14009	0.343219	0.144152	-6.66134e-16	9.35794	0.973324	10.3313	2.33517	9.42115	6.05392	26.9008	38.4051	9.66
				4.67	9.67	39.69	4.6113	0.774949	4.92512	5	0.883817	0.883817	1	0.564661	4.6113	0.368904	2.60382	1.14568	0.347109	0.145786	0	9.41082	0.980948	10.3918	2.34101	9.43967	6.08803	26.9048	38.6242	9.67
				4.68	9.68	39.69	4.63734	0.781024	4.95463	5	0.883161	0.883161	1	0.564242	4.63734	0.370987	2.61658	1.1513	0.35104	0.147437	-4.44089e-16	9.46396	0.988638	10.4526	2.34685	9.4583	6.1223	26.9088	38.8445	9.68
				4.69	9.69	39.69	4.66351	0.787151	4.98431	5	0.882502	0.882502	1	0.563821	4.66351	0.37308	2.62938	1.15693	0.355012	0.149105	6.10623e-16	9.51736	0.996393	10.5138	2.35268	9.47705	6.15675	26.9129	39.0658	9.69
				4.7	9.7	39.69	4.6898	0.79333	5.01415	5	0.881839	0.881839	1	0.563397	4.6898	0.375184	2.64222	1.16258	0.359027	0.150791	-2.498e-16	9.57102	1.00422	10.5752	2.35851	9.49592	6.19136	26.917	39.2883	9.7
				4.71	9.71	39.69	4.71622	0.799563	5.04416	5	0.881174	0.881174	1	0.562972	4.71622	0.377298	2.6551	1.16824	0.363084	0.152495	-9.15934e-16	9.62494	1.0121	10.637	2.36434	9.5149	6.22614	26.9211	39.5119	9.71
				4.72	9.72	39.69	4.74277	0.805849	5.07434	5	0.880505	0.880505	1	0.562545	4.74277	0.379422	2.66802	1.17393	0.367183	0.154217	0	9.67913	1.02006	10.6992	2.37017	9.53401	6.26108	26.9253	39.7366	9.72
				4.73	9.73	39.69	4.76945	0.812189	5.1047	5	0.879832	0.879832	1	0.562115	4.76945	0.381556	2.68098	1.17963	0.371326	0.155957	-6.93889e-16	9.73358	1.02809	10.7617	2.37599	9.55323	6.2962	26.9295	39.9624	9.73
				4.74	9.74	39.69	4.79626	0.818583	5.13522	5	0.879157	0.879157	1	0.561684	4.79626	0.383701	2.69398	1.18535	0.375512	0.157715	0	9.78829	1.03618	10.8245	2.38181	9.57258	6.33148	26.9337	40.1893	9.74
				4.75	9.75	39.69	4.8232	0.825032	5.16591	5	0.878478	0.878478	1	0.56125	4.8232	0.385856	2.70702	1.19109	0.379743	0.159492	-2.22045e-16	9.84327	1.04434	10.8876	2.38763	9.59204	6.36694	26.9379	40.4174	9.75
				4.76	9.76	39.69	4.85027	0.831536	5.19678	5	0.877796	0.877796	1	0.560814	4.85027	0.388022	2.7201	1.19684	0.384017	0.161287	-2.22045e-16	9.89851	1.05258	10.9511	2.39344	9.61162	6.40256	26.9422	40.6466	9.76
				4.77	9.77	39.69	4.87747	0.838097	5.22782	5	0.877111	0.877111	1	0.560376	4.87747	0.390198	2.73322	1.20262	0.388336	0.163101	-9.15934e-16	9.95403	1.06088	11.0149	2.39925	9.63133	6.43836	26.9465	40.877	9.77
				4.78	9.78	39.69	4.90481	0.844713	5.25904	5	0.876422	0.876422	1	0.559936	4.90481	0.392384	2.74638	1.20841	0.392701	0.164934	0	10.0098	1.06926	11.0791	2.40506	9.65115	6.47433	26.9508	41.1085	9.78
				4.79	9.79	39.69	4.93227	0.851387	5.29043	5	0.87573	0.87573	1	0.559494	4.93227	0.394582	2.75958	1.21421	0.397111	0.166787	4.16334e-16	10.0659	1.0777	11.1436	2.41086	9.6711	6.51047	26.9551	41.3411	9.79
				4.8	9.8	39.69	4.95986	0.858117	5.322	5	0.875035	0.875035	1	0.55905	4.95986	0.396789	2.77281	1.22004	0.401567	0.168658	-4.44089e-16	10.1222	1.08622	11.2084	2.41666	9.69117	6.54678	26.9595	41.5749	9.8
				4.81	9.81	39.69	4.98759	0.864906	5.35374	5	0.874336	0.874336	1	0.558604	4.98759	0.399007	2.78609	1.22588	0.40607	0.170549	0	10.1788	1.09482	11.2736	2.42246	9.71136	6.58326	26.9639	41.8099	9.81
				4.82	9.82	39.69	5.01545	0.871753	5.38566	5	0.873634	0.873634	1	0.558155	5.01545	0.401236	2.7994	1.23174	0.410619	0.17246	0	10.2356	1.10348	11.3391	2.42826	9.73167	6.61992	26.9684	42.046	9.82
				4.83	9.83	39.69	5.04345	0.878658	5.41776	5	0.872929	0.872929	1	0.557705	5.04345	0.403476	2.81275	1.23761	0.415215	0.17439	0	10.2928	1.11223	11.405	2.43405	9.75211	6.65675	26.9728	42.2832	9.83
				4.84	9.84	39.69	5.07158	0.885623	5.45004	5	0.87222	0.87222	1	0.557252	5.07158	0.405726	2.82614	1.2435	0.41986	0.176341	0	10.3502	1.12104	11.4712	2.43984	9.77267	6.69376	26.9773	42.5217	9.84
				4.85	9.85	39.69	5.09984	0.892648	5.4825	5	0.871508	0.871508	1	0.556797	5.09984	0.407987	2.83957	1.24941	0.424552	0.178312	-4.44089e-16	10.4078	1.12993	11.5378	2.44563	9.79335	6.73094	26.9818	42.7613	9.85
				4.86	9.86	39.69	5.12823	0.899733	5.51514	5	0.870793	0.870793	1	0.55634	5.12823	0.410259	2.85304	1.25534	0.429293	0.180303	-2.77556e-16	10.4658	1.1389	11.6047	2.45141	9.81416	6.7683	26.9864	43.002	9.86
				4.87	9.87	39.69	5.15676	0.906879	5.54797	5	0.870074	0.870074	1	0.555881	5.15676	0.412541	2.86654	1.26128	0.434083	0.182315	0	10.524	1.14795	11.672	2.45719	9.8351	6.80583	26.9909	43.244	9.87
				4.88	9.88	39.69	5.18543	0.914086	5.58097	5	0.869352	0.869352	1	0.555419	5.18543	0.414834	2.88009	1.26724	0.438922	0.184347	3.88578e-16	10.5825	1.15707	11.7396	2.46297	9.85616	6.84354	26.9955	43.4871	9.88
				4.89	9.89	39.69	5.21423	0.921356	5.61416	5	0.868626	0.868626	1	0.554956	5.21423	0.417138	2.89367	1.27321	0.443812	0.186401	-4.71845e-16	10.6413	1.16627	11.8076	2.46874	9.87734	6.88142	27.0002	43.7314	9.89
				4.9	9.9	39.69	5.24317	0.928687	5.64754	5	0.867897	0.867897	1	0.55449	5.24317	0.419453	2.90728	1.2792	0.448751	0.188475	0	10.7003	1.17555	11.8759	2.47451	9.89865	6.91949	27.0048	43.9769	9.9
				4.91	9.91	39.69	5.27224	0.936082	5.6811	5	0.867165	0.867165	1	0.554022	5.27224	0.421779	2.92094	1.28521	0.453742	0.190571	-2.77556e-16	10.7597	1.18491	11.9446	2.48028	9.92009	6.95773	27.0095	44.2236	9.91
				4.92	9.92	39.69	5.30145	0.94354	5.71484	5	0.866429	0.866429	1	0.553552	5.30145	0.424116	2.93463	1.29124	0.458783	0.192689	4.16334e-16	10.8193	1.19436	12.0136	2.48604	9.94166	6.99615	27.0142	44.4715	9.92
				4.93	9.93	39.69	5.33079	0.951063	5.74878	5	0.865689	0.865689	1	0.553079	5.33079	0.426464	2.94835	1.29727	0.463876	0.194828	4.16334e-16	10.8792	1.20388	12.083	2.4918	9.96336	7.03474	27.019	44.7206	9.93
				4.94	9.94	39.69	5.36028	0.95865	5.7829	5	0.864946	0.864946	1	0.552605	5.36028	0.428822	2.96211	1.30333	0.469022	0.196989	8.60423e-16	10.9393	1.21348	12.1528	2.49756	9.98518	7.07352	27.0238	44.9709	9.94
				4.95	9.95	39.69	5.3899	0.966302	5.81721	5	0.8642	0.8642	1	0.552128	5.3899	0.431192	2.97591	1.3094	0.47422	0.199172	2.22045e-16	10.9998	1.22317	12.223	2.50332	10.0071	7.11248	27.0286	45.2223	9.95
				4.96	9.96	39.69	5.41966	0.97402	5.85171	5	0.86345	0.86345	1	0.551649	5.41966	0.433573	2.98975	1.31549	0.479471	0.201378	-6.93889e-16	11.0605	1.23294	12.2935	2.50907	10.0292	7.15161	27.0334	45.475	9.96
				4.97	9.97	39.69	5.44956	0.981805	5.88641	5	0.862697	0.862697	1	0.551168	5.44956	0.435964	3.00362	1.32159	0.484775	0.203606	2.22045e-16	11.1215	1.24279	12.3643	2.51482	10.0514	7.19093	27.0383	45.729	9.97
				4.98	9.98	39.69	5.47959	0.989656	5.92129	5	0.86194	0.86194	1	0.550684	5.47959	0.438367	3.01752	1.32771	0.490134	0.205856	-4.44089e-16	11.1828	1.25273	12.4356	2.52056	10.0738	7.23043	27.0432	45.9841	9.98
				4.99	9.99	39.69	5.50977	0.997575	5.95637	5	0.86118	0.86118	1	0.550198	5.50977	0.440781	3.03146	1.33384	0.495547	0.20813	4.16334e-16	11.2444	1.26275	12.5072	2.5263	10.0962	7.2701	27.0481	46.2404	9.99
				5	10	39.69	5.54008	1.00556	5.99164	5	0.860416	0.860416	1	0.54971	5.54008	0.443207	3.04544	1.33999	0.501015	0.210426	-4.44089e-16	11.3063	1.27286	12.5792	2.53204	10.1188	7.30996	27.0531	46.498	10
				5.01	10.01	39.69	5.57054	1.01362	6.0271	5	0.859649	0.859649	1	0.54922	5.57054	0.445643	3.05945	1.34616	0.506538	0.212746	-3.05311e-16	11.3684	1.28306	12.6515	2.53778	10.1416	7.35001	27.0581	46.7568	10.01
				5.02	10.02	39.69	5.60113	1.02174	6.06276	5	0.858878	0.858878	1	0.548728	5.60113	0.44809	3.0735	1.35234	0.512118	0.215089	4.16334e-16	11.4309	1.29334	12.7242	2.54351	10.1644	7.39023	27.0631	47.0169	10.02
				5.03	10.03	39.69	5.63187	1.02994	6.09862	5	0.858104	0.858104	1	0.548233	5.63187	0.450549	3.08757	1.35853	0.517753	0.217456	5.82867e-16	11.4936	1.30372	12.7973	2.54924	10.1874	7.43064	27.0682	47.2781	10.03
				5.04	10.04	39.69	5.66274	1.0382	6.13467	5	0.857326	0.857326	1	0.547736	5.66274	0.453019	3.10169	1.36474	0.523446	0.219847	-5.27356e-16	11.5566	1.31418	12.8708	2.55496	10.2106	7.47123	27.0732	47.5406	10.04
				5.05	10.05	39.69	5.69376	1.04654	6.17092	5	0.856544	0.856544	1	0.547237	5.69376	0.455501	3.11583	1.37097	0.529196	0.222262	-2.22045e-16	11.6199	1.32473	12.9446	2.56068	10.2338	7.51201	27.0784	47.8044	10.05
				5.06	10.06	39.69	5.72492	1.05495	6.20737	5	0.855759	0.855759	1	0.546735	5.72492	0.457993	3.13001	1.37721	0.535004	0.224702	0	11.6835	1.33537	13.0189	2.5664	10.2572	7.55297	27.0835	48.0694	10.06
				5.07	10.07	39.69	5.75622	1.06343	6.24402	5	0.854971	0.854971	1	0.546231	5.75622	0.460497	3.14423	1.38346	0.54087	0.227165	6.66134e-16	11.7474	1.34611	13.0935	2.57212	10.2808	7.59411	27.0887	48.3356	10.07
				5.08	10.08	39.69	5.78766	1.07198	6.28087	5	0.854178	0.854178	1	0.545725	5.78766	0.463013	3.15847	1.38973	0.546795	0.229654	0	11.8115	1.35694	13.1685	2.57783	10.3044	7.63544	27.0939	48.6031	10.08
				5.09	10.09	39.69	5.81924	1.08061	6.31792	5	0.853383	0.853383	1	0.545217	5.81924	0.465539	3.17275	1.39601	0.552779	0.232167	0	11.876	1.36786	13.2439	2.58353	10.3282	7.67696	27.0991	48.8719	10.09
				5.1	10.1	39.69	5.85097	1.08931	6.35518	5	0.852583	0.852583	1	0.544706	5.85097	0.468078	3.18706	1.40231	0.558823	0.234706	3.88578e-16	11.9408	1.37887	13.3196	2.58924	10.3522	7.71866	27.1044	49.1419	10.1
				5.11	10.11	39.69	5.88284	1.09808	6.39264	5	0.85178	0.85178	1	0.544193	5.88284	0.470627	3.2014	1.40862	0.564927	0.23727	0	12.0058	1.38998	13.3958	2.59494	10.3762	7.76055	27.1097	49.4132	10.11
				5.12	10.12	39.69	5.91486	1.10693	6.4303	5	0.850974	0.850974	1	0.543678	5.91486	0.473188	3.21577	1.41494	0.571093	0.239859	0	12.0711	1.40118	13.4723	2.60064	10.4004	7.80262	27.1151	49.6857	10.12
				5.13	10.13	39.69	5.94701	1.11586	6.46817	5	0.850163	0.850163	1	0.54316	5.94701	0.475761	3.23018	1.42128	0.57732	0.242474	4.44089e-16	12.1368	1.41248	13.5492	2.60633	10.4248	7.84489	27.1204	49.9595	10.13
				5.14	10.14	39.69	5.97932	1.12486	6.50625	5	0.84935	0.84935	1	0.54264	5.97932	0.478345	3.24462	1.42763	0.583608	0.245115	0	12.2027	1.42388	13.6266	2.61202	10.4493	7.88734	27.1258	50.2346	10.14
				5.15	10.15	39.69	6.01176	1.13394	6.54453	5	0.848532	0.848532	1	0.542118	6.01176	0.480941	3.25908	1.434	0.589959	0.247783	3.60822e-16	12.2689	1.43537	13.7043	2.61771	10.4739	7.92997	27.1313	50.511	10.15
				5.16	10.16	39.69	6.04435	1.1431	6.58302	5	0.847711	0.847711	1	0.541593	6.04435	0.483548	3.27358	1.44037	0.596373	0.250477	-6.66134e-16	12.3354	1.44696	13.7824	2.62339	10.4987	7.9728	27.1367	50.7886	10.16
				5.17	10.17	39.69	6.07709	1.15234	6.62172	5	0.846886	0.846886	1	0.541066	6.07709	0.486167	3.28811	1.44677	0.60285	0.253197	6.66134e-16	12.4022	1.45866	13.8609	2.62907	10.5236	8.01581	27.1422	51.0675	10.17
				5.18	10.18	39.69	6.10997	1.16166	6.66063	5	0.846058	0.846058	1	0.540537	6.10997	0.488798	3.30266	1.45317	0.609392	0.255944	0	12.4693	1.47045	13.9398	2.63475	10.5486	8.05902	27.1478	51.3477	10.18
				5.19	10.19	39.69	6.143	1.17105	6.69975	5	0.845226	0.845226	1	0.540005	6.143	0.49144	3.31725	1.45959	0.615997	0.258719	0	12.5367	1.48234	14.0191	2.64042	10.5738	8.10241	27.1533	51.6292	10.19
				5.2	10.2	39.69	6.17617	1.18053	6.73908	5	0.84439	0.84439	1	0.539471	6.17617	0.494093	3.33187	1.46602	0.622668	0.261521	0	12.6044	1.49434	14.0988	2.64609	10.5991	8.14599	27.159	51.912	10.2
				5.21	10.21	39.69	6.20949	1.19009	6.77863	5	0.84355	0.84355	1	0.538935	6.20949	0.496759	3.34651	1.47246	0.629404	0.26435	0	12.6724	1.50644	14.1789	2.65175	10.6245	8.18977	27.1646	52.1961	10.21
				5.22	10.22	39.69	6.24295	1.19973	6.81839	5	0.842707	0.842707	1	0.538396	6.24295	0.499436	3.36118	1.47892	0.636207	0.267207	0	12.7407	1.51864	14.2594	2.65741	10.6502	8.23373	27.1703	52.4815	10.22
				5.23	10.23	39.69	6.27656	1.20945	6.85836	5	0.84186	0.84186	1	0.537855	6.27656	0.502125	3.37588	1.48539	0.643076	0.270092	0	12.8093	1.53095	14.3403	2.66307	10.6759	8.27789	27.176	52.7682	10.23
				5.24	10.24	39.69	6.31032	1.21926	6.89855	5	0.84101	0.84101	1	0.537312	6.31032	0.504826	3.39061	1.49187	0.650012	0.273005	-7.21645e-16	12.8782	1.54336	14.4216	2.66873	10.7018	8.32223	27.1817	53.0562	10.24
				5.25	10.25	39.69	6.34423	1.22915	6.93895	5	0.840155	0.840155	1	0.536766	6.34423	0.507538	3.40537	1.49836	0.657016	0.275947	0	12.9474	1.55588	14.5033	2.67438	10.7278	8.36677	27.1875	53.3455	10.25
				5.26	10.26	39.69	6.37828	1.23912	6.97958	5	0.839297	0.839297	1	0.536218	6.37828	0.510263	3.42015	1.50487	0.664088	0.278917	0	13.0169	1.56851	14.5854	2.68002	10.754	8.4115	27.1933	53.6361	10.26
				5.27	10.27	39.69	6.41248	1.24919	7.02042	5	0.838436	0.838436	1	0.535667	6.41248	0.512999	3.43496	1.51138	0.671229	0.281916	-4.44089e-16	13.0867	1.58125	14.6679	2.68566	10.7803	8.45642	27.1991	53.9281	10.27
				5.28	10.28	39.69	6.44683	1.25933	7.06148	5	0.83757	0.83757	1	0.535114	6.44683	0.515747	3.44979	1.51791	0.67844	0.284945	0	13.1568	1.59409	14.7509	2.6913	10.8067	8.50153	27.205	54.2213	10.28
				5.29	10.29	39.69	6.48133	1.26957	7.10277	5	0.836701	0.836701	1	0.534559	6.48133	0.518507	3.46465	1.52445	0.68572	0.288002	0	13.2272	1.60705	14.8343	2.69694	10.8334	8.54684	27.2109	54.5159	10.29
				5.3	10.3	39.69	6.51598	1.27989	7.14427	5	0.835828	0.835828	1	0.534001	6.51598	0.521278	3.47954	1.531	0.693071	0.29109	0	13.2979	1.62011	14.918	2.70257	10.8601	8.59234	27.2168	54.8118	10.3
				5.31	10.31	39.69	6.55077	1.2903	7.186	5	0.834952	0.834952	1	0.533441	6.55077	0.524062	3.49445	1.53756	0.700493	0.294207	0	13.3689	1.63329	15.0022	2.7082	10.887	8.63804	27.2228	55.109	10.31
				5.32	10.32	39.69	6.58572	1.3008	7.22794	5	0.834071	0.834071	1	0.532879	6.58572	0.526857	3.50939	1.54413	0.707986	0.297354	0	13.4402	1.64658	15.0868	2.71382	10.914	8.68392	27.2288	55.4075	10.32
				5.33	10.33	39.69	6.62081	1.31139	7.27012	5	0.833187	0.833187	1	0.532314	6.62081	0.529665	3.52435	1.55071	0.715551	0.300532	-6.66134e-16	13.5119	1.65998	15.1718	2.71944	10.9412	8.73001	27.2349	55.7074	10.33
				5.34	10.34	39.69	6.65606	1.32207	7.31252	5	0.832299	0.832299	1	0.531747	6.65606	0.532484	3.53933	1.55731	0.72319	0.30374	0	13.5838	1.6735	15.2573	2.72506	10.9685	8.77628	27.241	56.0086	10.34
				5.35	10.35	39.69	6.69145	1.33284	7.35514	5	0.831407	0.831407	1	0.531177	6.69145	0.535316	3.55434	1.56391	0.730901	0.306979	-7.21645e-16	13.656	1.68714	15.3432	2.73067	10.996	8.82275	27.2471	56.3112	10.35
				5.36	10.36	39.69	6.72699	1.3437	7.398	5	0.830512	0.830512	1	0.530605	6.72699	0.538159	3.56937	1.57052	0.738687	0.310248	4.44089e-16	13.7286	1.70089	15.4294	2.73628	11.0237	8.86942	27.2532	56.6151	10.36
				5.37	10.37	39.69	6.76269	1.35466	7.44108	5	0.829612	0.829612	1	0.53003	6.76269	0.541015	3.58443	1.57715	0.746546	0.313549	0	13.8014	1.71476	15.5162	2.74188	11.0514	8.91628	27.2594	56.9204	10.37
				5.38	10.38	39.69	6.79853	1.36571	7.48439	5	0.828709	0.828709	1	0.529453	6.79853	0.543882	3.5995	1.58378	0.754481	0.316882	0	13.8746	1.72874	15.6033	2.74748	11.0794	8.96333	27.2656	57.2269	10.38
				5.39	10.39	39.69	6.83453	1.37685	7.52793	5	0.827802	0.827802	1	0.528874	6.83453	0.546762	3.6146	1.59042	0.762492	0.320246	-4.44089e-16	13.948	1.74285	15.6909	2.75308	11.1074	9.01059	27.2719	57.5349	10.39
				5.4	10.4	39.69	6.87067	1.38809	7.5717	5	0.826892	0.826892	1	0.528292	6.87067	0.549654	3.62972	1.59708	0.770578	0.323643	0	14.0218	1.75708	15.7789	2.75867	11.1357	9.05804	27.2782	57.8442	10.4
				5.41	10.41	39.69	6.90697	1.39943	7.6157	5	0.825977	0.825977	1	0.527708	6.90697	0.552557	3.64486	1.60374	0.778741	0.327071	0	14.0959	1.77143	15.8673	2.76426	11.164	9.10568	27.2845	58.1548	10.41
				5.42	10.42	39.69	6.94342	1.41086	7.65994	5	0.825059	0.825059	1	0.527121	6.94342	0.555473	3.66002	1.61041	0.786982	0.330532	0	14.1702	1.7859	15.9561	2.76984	11.1926	9.15352	27.2909	58.4669	10.42
				5.43	10.43	39.69	6.98002	1.42239	7.70441	5	0.824137	0.824137	1	0.526532	6.98002	0.558401	3.6752	1.61709	0.795301	0.334026	0	14.2449	1.80049	16.0454	2.77542	11.2212	9.20156	27.2973	58.7802	10.43
				5.44	10.44	39.69	7.01677	1.43402	7.74911	5	0.823211	0.823211	1	0.52594	7.01677	0.561342	3.6904	1.62378	0.803698	0.337553	0	14.3199	1.81521	16.1351	2.781	11.2501	9.24979	27.3038	59.095	10.44
				5.45	10.45	39.69	7.05367	1.44575	7.79405	5	0.822281	0.822281	1	0.525346	7.05367	0.564294	3.70562	1.63047	0.812174	0.341113	0	14.3953	1.83006	16.2253	2.78657	11.279	9.29823	27.3102	59.4111	10.45
				5.46	10.46	39.69	7.09073	1.45757	7.83923	5	0.821347	0.821347	1	0.52475	7.09073	0.567258	3.72086	1.63718	0.82073	0.344707	-6.66134e-16	14.4709	1.84503	16.3159	2.79214	11.3082	9.34685	27.3168	59.7285	10.46
				5.47	10.47	39.69	7.12794	1.4695	7.88465	5	0.82041	0.82041	1	0.524151	7.12794	0.570235	3.73611	1.64389	0.829366	0.348334	-7.77156e-16	14.5468	1.86013	16.4069	2.7977	11.3374	9.39568	27.3233	60.0474	10.47
				5.48	10.48	39.69	7.1653	1.48153	7.9303	5	0.819468	0.819468	1	0.523549	7.1653	0.573224	3.75139	1.65061	0.838083	0.351995	0	14.6231	1.87536	16.4984	2.80326	11.3669	9.44471	27.3299	60.3676	10.48
				5.49	10.49	39.69	7.20281	1.49366	7.97619	5	0.818523	0.818523	1	0.522945	7.20281	0.576225	3.76668	1.65734	0.846882	0.35569	0	14.6996	1.89071	16.5903	2.80882	11.3965	9.49393	27.3366	60.6892	10.49
				5.5	10.5	39.69	7.24048	1.5059	8.02233	5	0.817574	0.817574	1	0.522339	7.24048	0.579238	3.78199	1.66407	0.855762	0.35942	-6.66134e-16	14.7765	1.9062	16.6827	2.81437	11.4262	9.54335	27.3432	61.0122	10.5
				5.51	10.51	39.69	7.2783	1.51824	8.06871	5	0.816621	0.816621	1	0.52173	7.2783	0.582264	3.79731	1.67082	0.864725	0.363185	0	14.8537	1.92182	16.7755	2.81992	11.4561	9.59297	27.3499	61.3365	10.51
				5.52	10.52	39.69	7.31627	1.53068	8.11533	5	0.815665	0.815665	1	0.521119	7.31627	0.585302	3.81265	1.67757	0.873772	0.366984	-5.55112e-16	14.9312	1.93757	16.8687	2.82546	11.4862	9.64279	27.3567	61.6622	10.52
				5.53	10.53	39.69	7.3544	1.54323	8.16219	5	0.814704	0.814704	1	0.520505	7.3544	0.588352	3.828	1.68432	0.882903	0.370819	0	15.009	1.95346	16.9624	2.831	11.5164	9.69281	27.3635	61.9894	10.53
				5.54	10.54	39.69	7.39268	1.55589	8.2093	5	0.81374	0.81374	1	0.519889	7.39268	0.591414	3.84337	1.69108	0.892118	0.374689	0	15.0871	1.96948	17.0566	2.83654	11.5468	9.74302	27.3703	62.3179	10.54
				5.55	10.55	39.69	7.43111	1.56865	8.25666	5	0.812771	0.812771	1	0.51927	7.43111	0.594489	3.85876	1.69785	0.901418	0.378595	6.10623e-16	15.1655	1.98564	17.1512	2.84207	11.5773	9.79344	27.3771	62.6478	10.55
				5.56	10.56	39.69	7.4697	1.58153	8.30426	5	0.811799	0.811799	1	0.518649	7.4697	0.597576	3.87416	1.70463	0.910804	0.382538	4.44089e-16	15.2443	2.00193	17.2462	2.84759	11.608	9.84405	27.384	62.9791	10.56
				5.57	10.57	39.69	7.50844	1.59451	8.35211	5	0.810823	0.810823	1	0.518026	7.50844	0.600675	3.88957	1.71141	0.920276	0.386516	0	15.3234	2.01837	17.3417	2.85312	11.6388	9.89487	27.391	63.3118	10.57
				5.58	10.58	39.69	7.54734	1.6076	8.40021	5	0.809843	0.809843	1	0.5174	7.54734	0.603787	3.90499	1.7182	0.929835	0.390531	0	15.4027	2.03494	17.4377	2.85863	11.6698	9.94588	27.398	63.6459	10.58
				5.59	10.59	39.69	7.58639	1.62081	8.44855	5	0.808859	0.808859	1	0.516771	7.58639	0.606911	3.92043	1.72499	0.939482	0.394582	0	15.4824	2.05165	17.5341	2.86415	11.7009	9.9971	27.405	63.9813	10.59
				5.6	10.6	39.69	7.62559	1.63412	8.49715	5	0.807871	0.807871	1	0.51614	7.62559	0.610047	3.93587	1.73178	0.949217	0.398671	-7.21645e-16	15.5624	2.06851	17.6309	2.86966	11.7323	10.0485	27.412	64.3182	10.6
				5.61	10.61	39.69	7.66495	1.64755	8.546	5	0.80688	0.80688	1	0.515506	7.66495	0.613196	3.95133	1.73859	0.959041	0.402797	0	15.6428	2.0855	17.7283	2.87516	11.7637	10.1001	27.4191	64.6565	10.61
				5.62	10.62	39.69	7.70446	1.66109	8.59511	5	0.805884	0.805884	1	0.51487	7.70446	0.616357	3.9668	1.74539	0.968954	0.406961	-4.996e-16	15.7234	2.10265	17.826	2.88066	11.7954	10.1519	27.4263	64.9962	10.62
				5.63	10.63	39.69	7.74413	1.67475	8.64447	5	0.804885	0.804885	1	0.514232	7.74413	0.619531	3.98228	1.7522	0.978958	0.411162	0	15.8044	2.11993	17.9243	2.88616	11.8272	10.2039	27.4334	65.3373	10.63
				5.64	10.64	39.69	7.78395	1.68852	8.69408	5	0.803881	0.803881	1	0.513591	7.78395	0.622716	3.99777	1.75902	0.989052	0.415402	0	15.8856	2.13737	18.023	2.89165	11.8591	10.2562	27.4407	65.6799	10.64
				5.65	10.65	39.69	7.82393	1.70241	8.74395	5	0.802874	0.802874	1	0.512947	7.82393	0.625915	4.01326	1.76584	0.999237	0.41968	0	15.9672	2.15495	18.1222	2.89714	11.8912	10.3086	27.4479	66.0238	10.65
				5.66	10.66	39.69	7.86406	1.71641	8.79407	5	0.801863	0.801863	1	0.512301	7.86406	0.629125	4.02877	1.77266	1.00951	0.423996	0	16.0491	2.17267	18.2218	2.90262	11.9235	10.3612	27.4552	66.3691	10.66
				5.67	10.67	39.69	7.90435	1.73054	8.84445	5	0.800848	0.800848	1	0.511653	7.90435	0.632348	4.04428	1.77948	1.01988	0.428352	0	16.1313	2.19055	18.3219	2.9081	11.9559	10.414	27.4626	66.7159	10.67
				5.68	10.68	39.69	7.9448	1.74478	8.8951	6	0.799829	0.799829	0.799829	0.399819	6.35448	0.635584	3.17648	1.39765	0.806167	0.33859	-4.44089e-16	16.2139	2.20858	18.4225	2.91357	11.9885	8.6967	27.4699	67.0641	10.68
				5.69	10.69	39.69	7.97656	1.75602	8.93492	6	0.799028	0.799028	0.799028	0.398975	6.3735	0.638125	3.18245	1.40028	0.811723	0.340924	0	16.2787	2.22281	18.5015	2.91785	12.0142	8.7242	27.4757	67.3376	10.69
				5.7	10.7	39.69	8.00838	1.76732	8.97486	6	0.798227	0.798227	0.798227	0.39813	6.39251	0.640671	3.18838	1.40289	0.817301	0.343266	6.66134e-16	16.3436	2.23711	18.5808	2.92213	12.0399	8.75169	27.4816	67.6117	10.7
				5.71	10.71	39.69	8.04027	1.77868	9.01492	6	0.797423	0.797423	0.797423	0.397285	6.4115	0.643221	3.19428	1.40548	0.8229	0.345618	-7.77156e-16	16.4087	2.25149	18.6602	2.92639	12.0657	8.77918	27.4874	67.8863	10.71
				5.72	10.72	39.69	8.07221	1.7901	9.05509	6	0.796619	0.796619	0.796619	0.396439	6.43047	0.645777	3.20014	1.40806	0.828521	0.347979	0	16.4739	2.26595	18.7399	2.93065	12.0916	8.80666	27.4933	68.1616	10.72
				5.73	10.73	39.69	8.10421	1.80159	9.09538	6	0.795812	0.795812	0.795812	0.395592	6.44943	0.648337	3.20596	1.41062	0.834164	0.350349	0	16.5392	2.28049	18.8197	2.9349	12.1176	8.83413	27.4992	68.4373	10.73
				5.74	10.74	39.69	8.13627	1.81313	9.13578	6	0.795004	0.795004	0.795004	0.394744	6.46837	0.650902	3.21175	1.41317	0.839828	0.352728	0	16.6046	2.29511	18.8997	2.93915	12.1436	8.86159	27.5051	68.7137	10.74
				5.75	10.75	39.69	8.16839	1.82474	9.1763	6	0.794195	0.794195	0.794195	0.393896	6.4873	0.653471	3.2175	1.4157	0.845513	0.355116	-7.21645e-16	16.6702	2.3098	18.98	2.94339	12.1697	8.88905	27.511	68.9905	10.75
				5.76	10.76	39.69	8.20056	1.83642	9.21693	6	0.793385	0.793385	0.793385	0.393047	6.5062	0.656045	3.22321	1.41821	0.85122	0.357512	0	16.7358	2.32458	19.0604	2.94761	12.1958	8.91649	27.5169	69.268	10.76
				5.77	10.77	39.69	8.2328	1.84815	9.25767	6	0.792573	0.792573	0.792573	0.392198	6.52509	0.658624	3.22889	1.42071	0.856948	0.359918	4.44089e-16	16.8016	2.33943	19.1411	2.95184	12.2221	8.94393	27.5229	69.5459	10.77
				5.78	10.78	39.69	8.26509	1.85995	9.29853	6	0.791759	0.791759	0.791759	0.391348	6.54396	0.661207	3.23453	1.42319	0.862697	0.362333	0	16.8675	2.35437	19.2219	2.95605	12.2484	8.97135	27.5289	69.8245	10.78
				5.79	10.79	39.69	8.29743	1.87181	9.3395	6	0.790944	0.790944	0.790944	0.390498	6.5628	0.663794	3.24013	1.42566	0.868467	0.364756	0	16.9335	2.36938	19.3029	2.96026	12.2747	8.99876	27.5349	70.1035	10.79
				5.8	10.8	39.69	8.32983	1.88374	9.38059	6	0.790128	0.790128	0.790128	0.389647	6.58163	0.666387	3.24569	1.42811	0.874258	0.367188	0	16.9997	2.38448	19.3841	2.96445	12.3012	9.02616	27.5409	70.3831	10.8
				5.81	10.81	39.69	8.36229	1.89573	9.42179	6	0.78931	0.78931	0.78931	0.388795	6.60044	0.668983	3.25122	1.43054	0.880069	0.369629	0	17.0659	2.39965	19.4655	2.96865	12.3277	9.05355	27.5469	70.6632	10.81
				5.82	10.82	39.69	8.3948	1.90778	9.4631	6	0.788491	0.788491	0.788491	0.387943	6.61922	0.671584	3.25671	1.43295	0.885902	0.372079	0	17.1322	2.41491	19.5472	2.97283	12.3543	9.08092	27.553	70.9439	10.82
				5.83	10.83	39.69	8.42737	1.91989	9.50453	6	0.78767	0.78767	0.78767	0.387091	6.63799	0.674189	3.26216	1.43535	0.891755	0.374537	-7.21645e-16	17.1987	2.43025	19.629	2.97701	12.3809	9.10828	27.559	71.2251	10.83
				5.84	10.84	39.69	8.45999	1.93207	9.54606	6	0.786848	0.786848	0.786848	0.386238	6.65673	0.676799	3.26757	1.43773	0.897628	0.377004	0	17.2653	2.44566	19.7109	2.98117	12.4076	9.13562	27.5651	71.5068	10.84
				5.85	10.85	39.69	8.49267	1.94432	9.58772	6	0.786025	0.786025	0.786025	0.385384	6.67545	0.679413	3.27294	1.44009	0.903522	0.379479	-4.996e-16	17.332	2.46116	19.7931	2.98534	12.4344	9.16295	27.5712	71.789	10.85
				5.86	10.86	39.69	8.5254	1.95663	9.62948	6	0.7852	0.7852	0.7852	0.38453	6.69414	0.682032	3.27827	1.44244	0.909436	0.381963	0	17.3988	2.47674	19.8755	2.98949	12.4613	9.19026	27.5774	72.0718	10.86
				5.87	10.87	39.69	8.55818	1.969	9.67136	6	0.784374	0.784374	0.784374	0.383676	6.71282	0.684654	3.28357	1.44477	0.91537	0.384455	4.44089e-16	17.4657	2.4924	19.9581	2.99363	12.4882	9.21756	27.5835	72.3551	10.87
				5.88	10.88	39.69	8.59101	1.98144	9.71335	6	0.783547	0.783547	0.783547	0.382821	6.73146	0.687281	3.28882	1.44708	0.921324	0.386956	-7.77156e-16	17.5327	2.50815	20.0408	2.99777	12.5152	9.24484	27.5897	72.6389	10.88
				5.89	10.89	39.69	8.6239	1.99394	9.75545	6	0.782719	0.782719	0.782719	0.381966	6.75009	0.689912	3.29404	1.44938	0.927299	0.389465	5.55112e-16	17.5998	2.52397	20.1238	3.0019	12.5422	9.2721	27.5959	72.9232	10.89
				5.9	10.9	39.69	8.65684	2.0065	9.79766	6	0.781889	0.781889	0.781889	0.38111	6.76869	0.692547	3.29921	1.45165	0.933292	0.391983	6.10623e-16	17.667	2.53988	20.2069	3.00602	12.5694	9.29934	27.6021	73.208	10.9
				5.91	10.91	39.69	8.68983	2.01914	9.83999	6	0.781057	0.781057	0.781057	0.380254	6.78726	0.695187	3.30435	1.45391	0.939306	0.394509	0	17.7344	2.55587	20.2902	3.01014	12.5966	9.32656	27.6083	73.4933	10.91
				5.92	10.92	39.69	8.72288	2.03183	9.88242	6	0.780225	0.780225	0.780225	0.379398	6.80581	0.69783	3.30944	1.45615	0.945339	0.397042	1.11022e-15	17.8018	2.57194	20.3737	3.01425	12.6238	9.35376	27.6145	73.7791	10.92
				5.93	10.93	39.69	8.75597	2.0446	9.92497	6	0.779391	0.779391	0.779391	0.378541	6.82433	0.700478	3.31449	1.45838	0.951392	0.399584	0	17.8693	2.5881	20.4574	3.01835	12.6511	9.38095	27.6208	74.0654	10.93
				5.94	10.94	39.69	8.78912	2.05743	9.96763	6	0.778556	0.778556	0.778556	0.377684	6.84282	0.703129	3.31951	1.46058	0.957463	0.402135	-5.55112e-16	17.937	2.60434	20.5413	3.02244	12.6785	9.40811	27.627	74.3522	10.94
				5.95	10.95	39.69	8.82231	2.07032	10.0104	6	0.77772	0.77772	0.77772	0.376826	6.86128	0.705785	3.32448	1.46277	0.963554	0.404693	-4.44089e-16	18.0047	2.62066	20.6254	3.02652	12.706	9.43525	27.6333	74.6395	10.95
				5.96	10.96	39.69	8.85556	2.08328	10.0533	6	0.776882	0.776882	0.776882	0.375969	6.87972	0.708445	3.32941	1.46494	0.969665	0.407259	0	18.0726	2.63706	20.7096	3.0306	12.7335	9.46237	27.6396	74.9273	10.96
				5.97	10.97	39.69	8.88885	2.09631	10.0963	6	0.776043	0.776043	0.776043	0.375111	6.89813	0.711108	3.3343	1.46709	0.975794	0.409833	-4.44089e-16	18.1405	2.65355	20.7941	3.03467	12.7611	9.48946	27.6459	75.2156	10.97
				5.98	10.98	39.69	8.92219	2.1094	10.1394	6	0.775203	0.775203	0.775203	0.374252	6.91651	0.713776	3.33915	1.46923	0.981941	0.412415	0	18.2086	2.67012	20.8787	3.03873	12.7888	9.51653	27.6523	75.5044	10.98
				5.99	10.99	39.69	8.95559	2.12256	10.1826	6	0.774362	0.774362	0.774362	0.373394	6.93486	0.716447	3.34396	1.47134	0.988108	0.415005	-5.55112e-16	18.2767	2.68678	20.9635	3.04278	12.8165	9.54358	27.6586	75.7936	10.99
				6	11	39.69	8.98903	2.13578	10.2259	6	0.773519	0.773519	0.773519	0.372535	6.95318	0.719122	3.34873	1.47344	0.994293	0.417603	-6.66134e-16	18.3449	2.70352	21.0485	3.04683	12.8443	9.5706	27.665	76.0833	11
				6.01	11.01	39.69	9.02251	2.14907	10.2693	6	0.772675	0.772675	0.772675	0.371676	6.97147	0.721801	3.35345	1.47552	1.0005	0.420208	9.4369e-16	18.4133	2.72035	21.1336	3.05087	12.8721	9.5976	27.6714	76.3735	11.01
				6.02	11.02	39.69	9.05605	2.16243	10.3129	6	0.771831	0.771831	0.771831	0.370817	6.98973	0.724484	3.35813	1.47758	1.00672	0.422821	4.996e-16	18.4817	2.73725	21.219	3.0549	12.9	9.62457	27.6778	76.6642	11.02
				6.03	11.03	39.69	9.08963	2.17586	10.3565	6	0.770984	0.770984	0.770984	0.369957	7.00796	0.72717	3.36277	1.47962	1.01296	0.425442	-6.10623e-16	18.5503	2.75425	21.3045	3.05892	12.928	9.65152	27.6843	76.9553	11.03
				6.04	11.04	39.69	9.12326	2.18935	10.4003	6	0.770137	0.770137	0.770137	0.369097	7.02616	0.72986	3.36737	1.48164	1.01921	0.42807	0	18.6189	2.77133	21.3902	3.06293	12.9561	9.67844	27.6907	77.2469	11.04
				6.05	11.05	39.69	9.15693	2.20291	10.4441	6	0.769289	0.769289	0.769289	0.368238	7.04432	0.732554	3.37193	1.48365	1.02549	0.430706	0	18.6876	2.78849	21.4761	3.06694	12.9842	9.70533	27.6972	77.5389	11.05
				6.06	11.06	39.69	9.19065	2.21654	10.4881	6	0.768439	0.768439	0.768439	0.367378	7.06245	0.735252	3.37644	1.48563	1.03178	0.433349	0	18.7564	2.80574	21.5622	3.07094	13.0123	9.73219	27.7037	77.8314	11.06
				6.07	11.07	39.69	9.22441	2.23023	10.5322	6	0.767588	0.767588	0.767588	0.366517	7.08055	0.737953	3.38091	1.4876	1.03809	0.435999	-5.55112e-16	18.8253	2.82308	21.6484	3.07493	13.0406	9.75902	27.7102	78.1244	11.07
				6.08	11.08	39.69	9.25822	2.24399	10.5764	6	0.766737	0.766737	0.766737	0.365657	7.09862	0.740658	3.38533	1.48955	1.04442	0.438657	8.32667e-16	18.8943	2.8405	21.7348	3.07892	13.0689	9.78583	27.7167	78.4178	11.08
				6.09	11.09	39.69	9.29208	2.25782	10.6207	6	0.765884	0.765884	0.765884	0.364797	7.11665	0.743366	3.38972	1.49148	1.05077	0.441322	0	18.9634	2.858	21.8214	3.08289	13.0972	9.8126	27.7232	78.7117	11.09
				6.1	11.1	39.69	9.32597	2.27172	10.6651	6	0.76503	0.76503	0.76503	0.363936	7.13465	0.746078	3.39406	1.49339	1.05713	0.443994	0	19.0326	2.87559	21.9082	3.08686	13.1257	9.83935	27.7298	79.006	11.1
				6.11	11.11	39.69	9.35991	2.28568	10.7096	6	0.764175	0.764175	0.764175	0.363076	7.15261	0.748793	3.39836	1.49528	1.06351	0.446674	8.88178e-16	19.1019	2.89327	21.9951	3.09082	13.1541	9.86606	27.7364	79.3007	11.11
				6.12	11.12	39.69	9.3939	2.29972	10.7542	6	0.763318	0.763318	0.763318	0.362215	7.17053	0.751512	3.40261	1.49715	1.0699	0.44936	0	19.1712	2.91103	22.0823	3.09477	13.1827	9.89274	27.7429	79.5959	11.12
				6.13	11.13	39.69	9.42792	2.31382	10.7989	6	0.762461	0.762461	0.762461	0.361354	7.18842	0.754234	3.40682	1.499	1.07632	0.452053	0	19.2407	2.92888	22.1695	3.09872	13.2113	9.91939	27.7496	79.8915	11.13
				6.14	11.14	39.69	9.46199	2.32799	10.8438	6	0.761603	0.761603	0.761603	0.360493	7.20628	0.756959	3.41098	1.50083	1.08275	0.454754	-4.44089e-16	19.3102	2.94682	22.257	3.10266	13.24	9.946	27.7562	80.1876	11.14
				6.15	11.15	39.69	9.4961	2.34223	10.8887	6	0.760743	0.760743	0.760743	0.359633	7.22409	0.759688	3.41511	1.50265	1.08919	0.457461	0	19.3798	2.96484	22.3446	3.10659	13.2687	9.97258	27.7628	80.484	11.15
				6.16	11.16	39.69	9.53025	2.35653	10.9338	6	0.759883	0.759883	0.759883	0.358772	7.24187	0.76242	3.41918	1.50444	1.09565	0.460175	0	19.4495	2.98295	22.4324	3.11051	13.2975	9.99913	27.7695	80.7809	11.16
				6.17	11.17	39.69	9.56444	2.37091	10.9789	6	0.759021	0.759021	0.759021	0.357911	7.25962	0.765156	3.42322	1.50622	1.10213	0.462895	4.996e-16	19.5193	3.00115	22.5204	3.11442	13.3264	10.0256	27.7762	81.0782	11.17
				6.18	11.18	39.69	9.59868	2.38535	11.0242	6	0.758159	0.758159	0.758159	0.35705	7.27732	0.767894	3.42721	1.50797	1.10863	0.465623	-6.66134e-16	19.5891	3.01944	22.6086	3.11833	13.3553	10.0521	27.7829	81.376	11.18
				6.19	11.19	39.69	9.63295	2.39987	11.0695	6	0.757295	0.757295	0.757295	0.356189	7.29499	0.770636	3.43115	1.50971	1.11513	0.468356	5.55112e-16	19.6591	3.03781	22.6969	3.12223	13.3842	10.0786	27.7896	81.6741	11.19
				6.2	11.2	39.69	9.66726	2.41445	11.115	6	0.756431	0.756431	0.756431	0.355329	7.31261	0.773381	3.43505	1.51142	1.12166	0.471097	-7.21645e-16	19.7291	3.05627	22.7854	3.12612	13.4133	10.105	27.7963	81.9727	11.2
				6.21	11.21	39.69	9.70161	2.4291	11.1606	6	0.755565	0.755565	0.755565	0.354468	7.3302	0.776129	3.43891	1.51312	1.1282	0.473843	4.44089e-16	19.7992	3.07481	22.874	3.13	13.4424	10.1313	27.803	82.2716	11.21
				6.22	11.22	39.69	9.736	2.44382	11.2062	6	0.754699	0.754699	0.754699	0.353607	7.34775	0.77888	3.44272	1.5148	1.13475	0.476597	0	19.8694	3.09345	22.9628	3.13388	13.4715	10.1577	27.8098	82.571	11.22
				6.23	11.23	39.69	9.77043	2.45861	11.252	6	0.753832	0.753832	0.753832	0.352747	7.36526	0.781634	3.44649	1.51645	1.14132	0.479356	5.55112e-16	19.9396	3.11217	23.0518	3.13774	13.5008	10.184	27.8166	82.8708	11.23
				6.24	11.24	39.69	9.80489	2.47347	11.2979	6	0.752963	0.752963	0.752963	0.351886	7.38272	0.784391	3.45021	1.51809	1.14791	0.482122	-6.10623e-16	20.01	3.13098	23.141	3.1416	13.53	10.2102	27.8234	83.1709	11.24
				6.25	11.25	39.69	9.83939	2.4884	11.3439	6	0.752094	0.752094	0.752094	0.351026	7.40015	0.787152	3.45388	1.51971	1.15451	0.484894	0	20.0804	3.14988	23.2303	3.14546	13.5594	10.2364	27.8302	83.4715	11.25
				6.26	11.26	39.69	9.87393	2.5034	11.3899	6	0.751224	0.751224	0.751224	0.350166	7.41753	0.789915	3.45752	1.52131	1.16112	0.487672	-8.32667e-16	20.1509	3.16886	23.3197	3.1493	13.5888	10.2626	27.837	83.7724	11.26
				6.27	11.27	39.69	9.90851	2.51847	11.4361	6	0.750353	0.750353	0.750353	0.349306	7.43487	0.792681	3.4611	1.52288	1.16775	0.490456	0	20.2214	3.18794	23.4094	3.15314	13.6182	10.2887	27.8439	84.0737	11.27
				6.28	11.28	39.69	9.94312	2.53361	11.4824	6	0.749481	0.749481	0.749481	0.348446	7.45217	0.79545	3.46464	1.52444	1.17439	0.493245	0	20.2921	3.2071	23.4992	3.15697	13.6477	10.3148	27.8507	84.3754	11.28
				6.29	11.29	39.69	9.97777	2.54882	11.5288	6	0.748608	0.748608	0.748608	0.347587	7.46943	0.798221	3.46814	1.52598	1.18105	0.496041	-4.44089e-16	20.3628	3.22635	23.5891	3.16079	13.6773	10.3409	27.8576	84.6775	11.29
				6.3	11.3	39.69	10.0124	2.5641	11.5753	6	0.747734	0.747734	0.747734	0.346727	7.48664	0.800996	3.47159	1.5275	1.18772	0.498843	0	20.4336	3.24569	23.6793	3.1646	13.7069	10.3669	27.8645	84.9799	11.3
				6.31	11.31	39.69	10.0472	2.57944	11.6219	6	0.746859	0.746859	0.746859	0.345868	7.50381	0.803773	3.47499	1.529	1.1944	0.50165	-8.88178e-16	20.5044	3.26512	23.7695	3.1684	13.7366	10.3929	27.8714	85.2828	11.31
				6.32	11.32	39.69	10.0819	2.59486	11.6686	6	0.745984	0.745984	0.745984	0.345009	7.52094	0.806553	3.47835	1.53047	1.2011	0.504463	0	20.5753	3.28464	23.86	3.1722	13.7663	10.4188	27.8784	85.586	11.32
				6.33	11.33	39.69	10.1167	2.61035	11.7154	6	0.745107	0.745107	0.745107	0.34415	7.53802	0.809336	3.48166	1.53193	1.20781	0.507281	0	20.6463	3.30424	23.9506	3.17599	13.7961	10.4447	27.8853	85.8895	11.33
				6.34	11.34	39.69	10.1515	2.62591	11.7623	6	0.74423	0.74423	0.74423	0.343292	7.55506	0.812121	3.48493	1.53337	1.21454	0.510105	0	20.7174	3.32394	24.0413	3.17977	13.826	10.4705	27.8923	86.1934	11.34
				6.35	11.35	39.69	10.1864	2.64154	11.8093	6	0.743352	0.743352	0.743352	0.342433	7.57205	0.814909	3.48815	1.53479	1.22127	0.512935	0	20.7885	3.34373	24.1322	3.18355	13.8559	10.4963	27.8993	86.4977	11.35
				6.36	11.36	39.69	10.2212	2.65724	11.8564	6	0.742473	0.742473	0.742473	0.341575	7.589	0.817699	3.49132	1.53618	1.22802	0.515769	0	20.8597	3.3636	24.2233	3.18731	13.8858	10.5221	27.9063	86.8023	11.36
				6.37	11.37	39.69	10.2562	2.67302	11.9036	6	0.741593	0.741593	0.741593	0.340718	7.6059	0.820493	3.49445	1.53756	1.23478	0.518609	0	20.9309	3.38356	24.3145	3.19107	13.9158	10.5478	27.9133	87.1073	11.37
				6.38	11.38	39.69	10.2911	2.68886	11.9508	6	0.740713	0.740713	0.740713	0.33986	7.62275	0.823288	3.49754	1.53892	1.24156	0.521454	0	21.0022	3.40362	24.4059	3.19482	13.9459	10.5734	27.9203	87.4126	11.38
				6.39	11.39	39.69	10.3261	2.70477	11.9982	6	0.739832	0.739832	0.739832	0.339003	7.63956	0.826086	3.50057	1.54025	1.24834	0.524305	0	21.0736	3.42376	24.4974	3.19857	13.976	10.599	27.9273	87.7183	11.39
				6.4	11.4	39.69	10.3611	2.72075	12.0457	6	0.73895	0.73895	0.73895	0.338146	7.65632	0.828887	3.50356	1.54157	1.25514	0.52716	0	21.1451	3.44399	24.5891	3.2023	14.0062	10.6246	27.9344	88.0243	11.4
				6.41	11.41	39.69	10.3961	2.73681	12.0933	6	0.738067	0.738067	0.738067	0.33729	7.67303	0.831689	3.50651	1.54286	1.26195	0.53002	0	21.2166	3.46432	24.6809	3.20603	14.0364	10.6501	27.9415	88.3306	11.41
				6.42	11.42	39.69	10.4312	2.75294	12.141	6	0.737184	0.737184	0.737184	0.336434	7.6897	0.834495	3.5094	1.54414	1.26877	0.532885	0	21.2881	3.48473	24.7729	3.20975	14.0667	10.6756	27.9486	88.6372	11.42
				6.43	11.43	39.69	10.4663	2.76913	12.1888	6	0.736299	0.736299	0.736299	0.335578	7.70631	0.837302	3.51226	1.54539	1.27561	0.535755	0	21.3597	3.50523	24.865	3.21346	14.0971	10.701	27.9557	88.9442	11.43
				6.44	11.44	39.69	10.5014	2.7854	12.2367	6	0.735414	0.735414	0.735414	0.334723	7.72288	0.840112	3.51506	1.54663	1.28245	0.53863	0	21.4314	3.52582	24.9573	3.21716	14.1275	10.7264	27.9628	89.2515	11.44
				6.45	11.45	39.69	10.5366	2.80174	12.2846	6	0.734529	0.734529	0.734529	0.333868	7.7394	0.842924	3.51782	1.54784	1.28931	0.541509	0	21.5032	3.54651	25.0497	3.22086	14.1579	10.7517	27.97	89.5592	11.45
				6.46	11.46	39.69	10.5717	2.81815	12.3327	6	0.733643	0.733643	0.733643	0.333014	7.75587	0.845738	3.52053	1.54903	1.29617	0.544392	0	21.575	3.56728	25.1422	3.22455	14.1884	10.7769	27.9771	89.8671	11.46
				6.47	11.47	39.69	10.6069	2.83463	12.3809	6	0.732756	0.732756	0.732756	0.33216	7.77229	0.848555	3.5232	1.55021	1.30305	0.547281	0	21.6468	3.58814	25.2349	3.22823	14.2189	10.8022	27.9843	90.1754	11.47
				6.48	11.48	39.69	10.6422	2.85119	12.4291	6	0.731868	0.731868	0.731868	0.331306	7.78866	0.851373	3.52582	1.55136	1.30994	0.550173	0	21.7187	3.6091	25.3278	3.2319	14.2496	10.8273	27.9915	90.4839	11.48
				6.49	11.49	39.69	10.6774	2.86781	12.4775	6	0.730979	0.730979	0.730979	0.330453	7.80498	0.854194	3.52839	1.55249	1.31683	0.55307	0	21.7907	3.63014	25.4208	3.23557	14.2802	10.8524	27.9987	90.7928	11.49
				6.5	11.5	39.69	10.7127	2.88451	12.5259	6	0.730091	0.730091	0.730091	0.329601	7.82125	0.857017	3.53092	1.5536	1.32374	0.555971	0	21.8627	3.65128	25.5139	3.23923	14.3109	10.8775	28.0059	91.102	11.5
				6.51	11.51	39.69	10.748	2.90128	12.5745	6	0.729201	0.729201	0.729201	0.328749	7.83746	0.859841	3.53339	1.55469	1.33066	0.558876	0	21.9347	3.6725	25.6072	3.24287	14.3417	10.9025	28.0132	91.4114	11.51
				6.52	11.52	39.69	10.7834	2.91812	12.6231	6	0.728311	0.728311	0.728311	0.327897	7.85363	0.862668	3.53583	1.55576	1.33758	0.561785	0	22.0068	3.69382	25.7007	3.24652	14.3725	10.9275	28.0204	91.7212	11.52
				6.53	11.53	39.69	10.8187	2.93503	12.6719	6	0.72742	0.72742	0.72742	0.327046	7.86974	0.865497	3.53821	1.55681	1.34452	0.564699	9.99201e-16	22.079	3.71523	25.7942	3.25015	14.4033	10.9524	28.0277	92.0312	11.53
				6.54	11.54	39.69	10.8541	2.95201	12.7207	6	0.726528	0.726528	0.726528	0.326195	7.8858	0.868327	3.54055	1.55784	1.35147	0.567616	0	22.1512	3.73673	25.8879	3.25378	14.4342	10.9772	28.035	92.3416	11.54
				6.55	11.55	39.69	10.8895	2.96907	12.7696	6	0.725636	0.725636	0.725636	0.325345	7.90181	0.87116	3.54285	1.55885	1.35842	0.570536	0	22.2235	3.75831	25.9818	3.2574	14.4652	11.002	28.0423	92.6522	11.55
				6.56	11.56	39.69	10.9249	2.9862	12.8186	6	0.724744	0.724744	0.724744	0.324496	7.91777	0.873994	3.54509	1.55984	1.36538	0.573461	0	22.2958	3.77999	26.0758	3.26101	14.4962	11.0267	28.0496	92.9631	11.56
				6.57	11.57	39.69	10.9604	3.00339	12.8677	6	0.72385	0.72385	0.72385	0.323647	7.93367	0.87683	3.54729	1.56081	1.37235	0.576389	0	22.3681	3.80176	26.1699	3.26461	14.5273	11.0514	28.0569	93.2742	11.57
				6.58	11.58	39.69	10.9958	3.02067	12.9169	6	0.722957	0.722957	0.722957	0.322799	7.94952	0.879668	3.54944	1.56176	1.37934	0.579321	-1.33227e-15	22.4405	3.82363	26.2641	3.2682	14.5584	11.0761	28.0643	93.5857	11.58
				6.59	11.59	39.69	11.0313	3.03801	12.9662	6	0.722062	0.722062	0.722062	0.321951	7.96532	0.882507	3.55155	1.56268	1.38632	0.582256	0	22.5129	3.84558	26.3585	3.27179	14.5895	11.1006	28.0716	93.8974	11.59
				6.6	11.6	39.69	11.0669	3.05542	13.0156	6	0.721168	0.721168	0.721168	0.321104	7.98106	0.885349	3.55361	1.56359	1.39332	0.585194	0	22.5854	3.86762	26.453	3.27537	14.6207	11.1251	28.079	94.2093	11.6
				6.61	11.61	39.69	11.1024	3.07291	13.0651	6	0.720272	0.720272	0.720272	0.320257	7.99675	0.888192	3.55562	1.56447	1.40032	0.588136	0	22.6579	3.88976	26.5477	3.27894	14.652	11.1496	28.0864	94.5216	11.61
				6.62	11.62	39.69	11.138	3.09047	13.1146	6	0.719376	0.719376	0.719376	0.319411	8.01238	0.891036	3.55759	1.56534	1.40734	0.591081	0	22.7305	3.91199	26.6425	3.28251	14.6833	11.174	28.0938	94.834	11.62
				6.63	11.63	39.69	11.1735	3.1081	13.1643	6	0.71848	0.71848	0.71848	0.318566	8.02796	0.893882	3.55951	1.56618	1.41436	0.594029	0	22.8031	3.9343	26.7374	3.28606	14.7146	11.1983	28.1012	95.1468	11.63
				6.64	11.64	39.69	11.2091	3.1258	13.214	6	0.717583	0.717583	0.717583	0.317722	8.04348	0.89673	3.56138	1.56701	1.42138	0.59698	0	22.8758	3.95671	26.8325	3.28961	14.746	11.2226	28.1087	95.4597	11.64
				6.65	11.65	39.69	11.2447	3.14358	13.2638	6	0.716686	0.716686	0.716686	0.316878	8.05894	0.899579	3.56321	1.56781	1.42841	0.599934	0	22.9484	3.97921	26.9277	3.29315	14.7774	11.2469	28.1161	95.773	11.65
				6.66	11.66	39.69	11.2804	3.16142	13.3138	6	0.715788	0.715788	0.715788	0.316034	8.07435	0.902429	3.56499	1.56859	1.43545	0.602891	0	23.0212	4.0018	27.023	3.29669	14.8089	11.271	28.1236	96.0864	11.66
				6.67	11.67	39.69	11.316	3.17934	13.3638	6	0.71489	0.71489	0.71489	0.315192	8.08971	0.905281	3.56672	1.56936	1.4425	0.605851	0	23.0939	4.02449	27.1184	3.30021	14.8404	11.2951	28.1311	96.4001	11.67
				6.68	11.68	39.69	11.3517	3.19734	13.4139	6	0.713991	0.713991	0.713991	0.31435	8.105	0.908135	3.5684	1.5701	1.44955	0.608813	0	23.1667	4.04726	27.214	3.30373	14.872	11.3192	28.1386	96.7141	11.68
				6.69	11.69	39.69	11.3874	3.2154	13.464	6	0.713092	0.713092	0.713092	0.313509	8.12024	0.91099	3.57004	1.57082	1.45661	0.611778	0	23.2395	4.07013	27.3097	3.30724	14.9036	11.3432	28.1461	97.0282	11.69
				6.7	11.7	39.69	11.4231	3.23354	13.5143	6	0.712193	0.712193	0.712193	0.312669	8.13543	0.913846	3.57164	1.57152	1.46368	0.614745	0	23.3124	4.09308	27.4055	3.31074	14.9353	11.3671	28.1536	97.3426	11.7
				6.71	11.71	39.69	11.4588	3.25174	13.5647	6	0.711293	0.711293	0.711293	0.311829	8.15055	0.916703	3.57318	1.5722	1.47075	0.617715	0	23.3853	4.11613	27.5014	3.31424	14.967	11.3909	28.1612	97.6572	11.71
				6.72	11.72	39.69	11.4945	3.27003	13.6151	6	0.710393	0.710393	0.710393	0.31099	8.16562	0.919561	3.57469	1.57286	1.47783	0.620687	-9.99201e-16	23.4582	4.13927	27.5975	3.31772	14.9987	11.4147	28.1687	97.9721	11.72
				6.73	11.73	39.69	11.5303	3.28838	13.6656	6	0.709492	0.709492	0.709492	0.310152	8.18063	0.922421	3.57614	1.5735	1.48491	0.623661	0	23.5312	4.1625	27.6937	3.3212	15.0305	11.4385	28.1763	98.2871	11.73
				6.74	11.74	39.69	11.566	3.3068	13.7162	6	0.708591	0.708591	0.708591	0.309315	8.19558	0.925282	3.57755	1.57412	1.49199	0.626637	0	23.6041	4.18583	27.79	3.32467	15.0624	11.4621	28.1839	98.6024	11.74
				6.75	11.75	39.69	11.6018	3.3253	13.7669	6	0.70769	0.70769	0.70769	0.308479	8.21047	0.928144	3.57891	1.57472	1.49909	0.629616	0	23.6771	4.20924	27.8864	3.32814	15.0943	11.4858	28.1915	98.9178	11.75
				6.76	11.76	39.69	11.6376	3.34387	13.8177	6	0.706788	0.706788	0.706788	0.307643	8.22531	0.931007	3.58022	1.5753	1.50618	0.632596	0	23.7502	4.23275	27.9829	3.33159	15.1262	11.5093	28.1991	99.2335	11.76
				6.77	11.77	39.69	11.6734	3.36251	13.8686	6	0.705886	0.705886	0.705886	0.306808	8.24008	0.933871	3.58149	1.57586	1.51328	0.635578	0	23.8233	4.25635	28.0796	3.33504	15.1581	11.5328	28.2067	99.5493	11.77
				6.78	11.78	39.69	11.7092	3.38123	13.9195	6	0.704983	0.704983	0.704983	0.305974	8.2548	0.936737	3.58272	1.5764	1.52039	0.638562	0	23.8963	4.28003	28.1764	3.33848	15.1902	11.5562	28.2144	99.8654	11.78
				6.79	11.79	39.69	11.745	3.40001	13.9705	6	0.704081	0.704081	0.704081	0.305141	8.26945	0.939603	3.58389	1.57691	1.5275	0.641548	0	23.9695	4.30381	28.2733	3.34192	15.2222	11.5796	28.222	100.182	11.79
				6.8	11.8	39.69	11.7809	3.41887	14.0217	6	0.703178	0.703178	0.703178	0.304309	8.28405	0.94247	3.58502	1.57741	1.53461	0.644535	0	24.0426	4.32769	28.3703	3.34534	15.2543	11.6029	28.2297	100.498	11.8
				6.81	11.81	39.69	11.8167	3.4378	14.0729	6	0.702275	0.702275	0.702275	0.303477	8.29858	0.945338	3.58611	1.57789	1.54172	0.647524	-1.11022e-15	24.1158	4.35165	28.4674	3.34876	15.2864	11.6261	28.2374	100.815	11.81
				6.82	11.82	39.69	11.8526	3.45681	14.1241	6	0.701371	0.701371	0.701371	0.302647	8.31306	0.948207	3.58715	1.57835	1.54884	0.650515	0	24.1889	4.37571	28.5647	3.35217	15.3186	11.6492	28.2451	101.132	11.82
				6.83	11.83	39.69	11.8885	3.47588	14.1755	6	0.700467	0.700467	0.700467	0.301817	8.32747	0.951077	3.58814	1.57878	1.55597	0.653506	0	24.2622	4.39985	28.662	3.35557	15.3508	11.6723	28.2528	101.448	11.83
				6.84	11.84	39.69	11.9243	3.49503	14.2269	6	0.699563	0.699563	0.699563	0.300989	8.34183	0.953947	3.58909	1.5792	1.56309	0.656499	8.88178e-16	24.3354	4.42409	28.7595	3.35897	15.3831	11.6954	28.2605	101.766	11.84
				6.85	11.85	39.69	11.9602	3.51425	14.2785	6	0.698659	0.698659	0.698659	0.300161	8.35612	0.956818	3.58999	1.5796	1.57022	0.659493	0	24.4086	4.44842	28.857	3.36235	15.4154	11.7183	28.2682	102.083	11.85
				6.86	11.86	39.69	11.9961	3.53354	14.3301	6	0.697754	0.697754	0.697754	0.299334	8.37035	0.95969	3.59085	1.57997	1.57735	0.662488	0	24.4819	4.47284	28.9547	3.36573	15.4477	11.7412	28.276	102.4	11.86
				6.87	11.87	39.69	12.032	3.55291	14.3817	6	0.69685	0.69685	0.69685	0.298508	8.38452	0.962563	3.59166	1.58033	1.58449	0.665484	0	24.5552	4.49735	29.0525	3.36911	15.4801	11.764	28.2838	102.718	11.87
				6.88	11.88	39.69	12.068	3.57234	14.4335	6	0.695945	0.695945	0.695945	0.297683	8.39863	0.965436	3.59242	1.58067	1.59162	0.668481	-8.88178e-16	24.6285	4.52195	29.1504	3.37247	15.5125	11.7868	28.2915	103.036	11.88
				6.89	11.89	39.69	12.1039	3.59185	14.4853	6	0.69504	0.69504	0.69504	0.296859	8.41267	0.96831	3.59314	1.58098	1.59876	0.671478	0	24.7018	4.54665	29.2484	3.37583	15.5449	11.8095	28.2993	103.354	11.89
				6.9	11.9	39.69	12.1398	3.61143	14.5373	6	0.694134	0.694134	0.694134	0.296036	8.42666	0.971185	3.59382	1.58128	1.6059	0.674477	-1.11022e-15	24.7751	4.57143	29.3466	3.37918	15.5774	11.8321	28.3071	103.672	11.9
				6.91	11.91	39.69	12.1757	3.63109	14.5893	6	0.693229	0.693229	0.693229	0.295214	8.44058	0.97406	3.59445	1.58156	1.61304	0.677476	-8.88178e-16	24.8485	4.59631	29.4448	3.38252	15.6099	11.8547	28.315	103.99	11.91
				6.92	11.92	39.69	12.2117	3.65081	14.6413	6	0.692323	0.692323	0.692323	0.294393	8.45444	0.976935	3.59503	1.58181	1.62018	0.680475	0	24.9218	4.62128	29.5431	3.38585	15.6425	11.8772	28.3228	104.309	11.92
				6.93	11.93	39.69	12.2476	3.67061	14.6935	6	0.691417	0.691417	0.691417	0.293573	8.46823	0.979811	3.59557	1.58205	1.62732	0.683475	8.88178e-16	24.9952	4.64634	29.6415	3.38918	15.6751	11.8996	28.3306	104.627	11.93
				6.94	11.94	39.69	12.2836	3.69048	14.7457	6	0.690512	0.690512	0.690512	0.292754	8.48197	0.982688	3.59607	1.58227	1.63446	0.686475	0	25.0686	4.67149	29.7401	3.39249	15.7077	11.9219	28.3385	104.946	11.94
				6.95	11.95	39.69	12.3196	3.71042	14.798	6	0.689605	0.689605	0.689605	0.291936	8.49564	0.985565	3.59652	1.58247	1.64161	0.689476	0	25.142	4.69673	29.8387	3.39581	15.7404	11.9442	28.3464	105.265	11.95
				6.96	11.96	39.69	12.3555	3.73043	14.8504	6	0.688699	0.688699	0.688699	0.291119	8.50924	0.988442	3.59692	1.58265	1.64875	0.692476	0	25.2154	4.72206	29.9374	3.39911	15.7731	11.9664	28.3543	105.583	11.96
				6.97	11.97	39.69	12.3915	3.75051	14.9029	6	0.687793	0.687793	0.687793	0.290303	8.52278	0.991319	3.59728	1.5828	1.6559	0.695477	0	25.2888	4.74749	30.0362	3.4024	15.8059	11.9885	28.3622	105.903	11.97
				6.98	11.98	39.69	12.4275	3.77067	14.9554	6	0.686887	0.686887	0.686887	0.289488	8.53626	0.994197	3.5976	1.58294	1.66304	0.698478	0	25.3622	4.773	30.1352	3.40569	15.8386	12.0106	28.3701	106.222	11.98
				6.99	11.99	39.69	12.4634	3.7909	15.008	6	0.68598	0.68598	0.68598	0.288674	8.54968	0.997075	3.59787	1.58306	1.67019	0.701478	0	25.4356	4.79861	30.2342	3.40897	15.8714	12.0326	28.378	106.541	11.99
				7	12	39.69	12.4994	3.8112	15.0607	6	0.685074	0.685074	0.685074	0.287861	8.56303	0.999954	3.5981	1.58316	1.67733	0.704479	0	25.509	4.8243	30.3333	3.41225	15.9043	12.0545	28.3859	106.86	12
				7.01	12.01	39.69	12.5354	3.83157	15.1134	6	0.684167	0.684167	0.684167	0.28705	8.57631	1.00283	3.59828	1.58324	1.68447	0.707479	0	25.5825	4.85009	30.4325	3.41551	15.9372	12.0764	28.3939	107.18	12.01
				7.02	12.02	39.69	12.5714	3.85201	15.1663	6	0.683261	0.683261	0.683261	0.286239	8.58953	1.00571	3.59842	1.58331	1.69162	0.710479	0	25.6559	4.87597	30.5319	3.41877	15.9701	12.0981	28.4019	107.5	12.02
				7.03	12.03	39.69	12.6074	3.87253	15.2192	6	0.682354	0.682354	0.682354	0.28543	8.60269	1.00859	3.59852	1.58335	1.69876	0.713478	-8.88178e-16	25.7293	4.90193	30.6313	3.42202	16.003	12.1199	28.4098	107.819	12.03
				7.04	12.04	39.69	12.6434	3.89311	15.2721	6	0.681447	0.681447	0.681447	0.284621	8.61578	1.01147	3.59857	1.58337	1.7059	0.716477	0	25.8028	4.92799	30.7308	3.42526	16.036	12.1415	28.4178	108.139	12.04
				7.05	12.05	39.69	12.6793	3.91377	15.3252	6	0.680541	0.680541	0.680541	0.283814	8.62881	1.01435	3.59858	1.58337	1.71304	0.719475	0	25.8762	4.95414	30.8303	3.4285	16.069	12.163	28.4258	108.459	12.05
				7.06	12.06	39.69	12.7153	3.9345	15.3783	6	0.679634	0.679634	0.679634	0.283008	8.64177	1.01723	3.59854	1.58336	1.72017	0.722472	0	25.9496	4.98038	30.93	3.43173	16.1021	12.1845	28.4338	108.779	12.06
				7.07	12.07	39.69	12.7513	3.9553	15.4315	6	0.678727	0.678727	0.678727	0.282203	8.65466	1.0201	3.59846	1.58332	1.72731	0.725469	0	26.0231	5.00671	31.0298	3.43495	16.1352	12.206	28.4419	109.099	12.07
				7.08	12.08	39.69	12.7873	3.97617	15.4847	6	0.677821	0.677821	0.677821	0.281399	8.66749	1.02298	3.59834	1.58327	1.73444	0.728464	0	26.0965	5.03313	31.1296	3.43816	16.1683	12.2273	28.4499	109.419	12.08
				7.09	12.09	39.69	12.8233	3.99711	15.5381	6	0.676914	0.676914	0.676914	0.280597	8.68026	1.02586	3.59817	1.5832	1.74157	0.731459	0	26.17	5.05964	31.2296	3.44137	16.2014	12.2486	28.4579	109.739	12.09
				7.1	12.1	39.69	12.8593	4.01813	15.5915	6	0.676008	0.676008	0.676008	0.279796	8.69296	1.02874	3.59796	1.5831	1.7487	0.734452	0	26.2434	5.08624	31.3296	3.44456	16.2346	12.2698	28.466	110.06	12.1
				7.11	12.11	39.69	12.8952	4.03921	15.6449	6	0.675101	0.675101	0.675101	0.278995	8.70559	1.03162	3.59771	1.58299	1.75582	0.737445	0	26.3168	5.11293	31.4297	3.44775	16.2678	12.2909	28.4741	110.38	12.11
				7.12	12.12	39.69	12.9312	4.06037	15.6985	6	0.674195	0.674195	0.674195	0.278196	8.71816	1.0345	3.59742	1.58286	1.76294	0.740436	0	26.3902	5.13971	31.5299	3.45094	16.301	12.3119	28.4822	110.701	12.12
				7.13	12.13	39.69	12.9672	4.0816	15.7521	6	0.673288	0.673288	0.673288	0.277399	8.73066	1.03738	3.59708	1.58272	1.77006	0.743425	8.88178e-16	26.4637	5.16658	31.6302	3.45411	16.3343	12.3329	28.4903	111.021	12.13
				7.14	12.14	39.69	13.0032	4.10289	15.8057	6	0.672382	0.672382	0.672382	0.276602	8.74309	1.04025	3.5967	1.58255	1.77718	0.746414	0	26.5371	5.19354	31.7306	3.45728	16.3676	12.3538	28.4984	111.342	12.14
				7.15	12.15	39.69	13.0391	4.12426	15.8595	6	0.671476	0.671476	0.671476	0.275807	8.75546	1.04313	3.59628	1.58236	1.78429	0.7494	0	26.6105	5.22058	31.8311	3.46044	16.4009	12.3746	28.5065	111.662	12.15
				7.16	12.16	39.69	13.0751	4.1457	15.9133	6	0.67057	0.67057	0.67057	0.275013	8.76776	1.04601	3.59581	1.58216	1.79139	0.752386	0	26.6839	5.24772	31.9316	3.4636	16.4343	12.3954	28.5146	111.983	12.16
				7.17	12.17	39.69	13.1111	4.16721	15.9672	6	0.669664	0.669664	0.669664	0.27422	8.77999	1.04888	3.59531	1.58194	1.7985	0.755369	0	26.7572	5.27495	32.0322	3.46674	16.4677	12.416	28.5228	112.304	12.17
				7.18	12.18	39.69	13.147	4.18879	16.0211	6	0.668758	0.668758	0.668758	0.273428	8.79216	1.05176	3.59476	1.58169	1.8056	0.758351	0	26.8306	5.30227	32.1329	3.46988	16.5011	12.4366	28.5309	112.625	12.18
				7.19	12.19	39.69	13.183	4.21044	16.0751	6	0.667852	0.667852	0.667852	0.272638	8.80426	1.05464	3.59417	1.58143	1.81269	0.76133	0	26.904	5.32967	32.2337	3.47301	16.5345	12.4571	28.5391	112.946	12.19
				7.2	12.2	39.69	13.2189	4.23216	16.1292	6	0.666947	0.666947	0.666947	0.271849	8.81629	1.05751	3.59354	1.58116	1.81978	0.764308	0	26.9773	5.35717	32.3345	3.47613	16.568	12.4776	28.5473	113.266	12.2
				7.21	12.21	39.69	13.2548	4.25395	16.1833	6	0.666041	0.666041	0.666041	0.271061	8.82826	1.06039	3.59286	1.58086	1.82687	0.767284	-8.88178e-16	27.0507	5.38475	32.4354	3.47925	16.6015	12.4979	28.5555	113.587	12.21
				7.22	12.22	39.69	13.2908	4.27582	16.2375	6	0.665136	0.665136	0.665136	0.270274	8.84016	1.06326	3.59215	1.58055	1.83395	0.770258	0	27.124	5.41242	32.5364	3.48236	16.635	12.5182	28.5637	113.908	12.22
				7.23	12.23	39.69	13.3267	4.29775	16.2918	6	0.664231	0.664231	0.664231	0.269489	8.85199	1.06613	3.59139	1.58021	1.84102	0.773229	-8.88178e-16	27.1973	5.44019	32.6375	3.48546	16.6685	12.5384	28.5719	114.229	12.23
				7.24	12.24	39.69	13.3626	4.31975	16.3461	6	0.663326	0.663326	0.663326	0.268705	8.86375	1.06901	3.5906	1.57986	1.84809	0.776198	0	27.2706	5.46804	32.7386	3.48856	16.7021	12.5586	28.5801	114.55	12.24
				7.25	12.25	39.69	13.3985	4.34182	16.4005	6	0.662421	0.662421	0.662421	0.267922	8.87545	1.07188	3.58976	1.57949	1.85515	0.779165	0	27.3439	5.49598	32.8398	3.49164	16.7357	12.5786	28.5883	114.871	12.25
				7.26	12.26	39.69	13.4344	4.36396	16.4549	6	0.661517	0.661517	0.661517	0.267141	8.88708	1.07475	3.58888	1.57911	1.86221	0.782129	0	27.4171	5.524	32.9411	3.49472	16.7693	12.5986	28.5966	115.193	12.26
				7.27	12.27	39.69	13.4703	4.38617	16.5094	6	0.660613	0.660613	0.660613	0.266361	8.89864	1.07762	3.58796	1.5787	1.86926	0.785091	0	27.4904	5.55212	33.0425	3.49779	16.803	12.6185	28.6048	115.514	12.27
				7.28	12.28	39.69	13.5062	4.40845	16.564	6	0.659709	0.659709	0.659709	0.265582	8.91013	1.08049	3.587	1.57828	1.87631	0.78805	0	27.5636	5.58032	33.1439	3.50086	16.8366	12.6384	28.6131	115.835	12.28
				7.29	12.29	39.69	13.542	4.4308	16.6186	6	0.658805	0.658805	0.658805	0.264805	8.92156	1.08336	3.586	1.57784	1.88335	0.791006	0	27.6368	5.60861	33.2454	3.50392	16.8703	12.6581	28.6214	116.156	12.29
				7.3	12.3	39.69	13.5779	4.45322	16.6733	6	0.657901	0.657901	0.657901	0.264029	8.93292	1.08623	3.58496	1.57738	1.89038	0.79396	0	27.71	5.63699	33.347	3.50697	16.9041	12.6778	28.6297	116.477	12.3
				7.31	12.31	39.69	13.6137	4.47571	16.7281	6	0.656998	0.656998	0.656998	0.263255	8.9442	1.0891	3.58388	1.57691	1.89741	0.79691	0	27.7832	5.66546	33.4486	3.51001	16.9378	12.6974	28.638	116.798	12.31
				7.32	12.32	39.69	13.6496	4.49827	16.7829	6	0.656095	0.656095	0.656095	0.262481	8.95543	1.09197	3.58276	1.57642	1.90442	0.799858	0	27.8563	5.69401	33.5503	3.51305	16.9716	12.7169	28.6463	117.119	12.32
				7.33	12.33	39.69	13.6854	4.5209	16.8378	6	0.655192	0.655192	0.655192	0.26171	8.96658	1.09483	3.5816	1.57591	1.91143	0.802802	0	27.9294	5.72265	33.6521	3.51607	17.0054	12.7363	28.6546	117.44	12.33
				7.34	12.34	39.69	13.7212	4.54359	16.8927	6	0.65429	0.65429	0.65429	0.260939	8.97766	1.0977	3.5804	1.57538	1.91844	0.805744	0	28.0025	5.75138	33.7539	3.5191	17.0392	12.7557	28.6629	117.761	12.34
				7.35	12.35	39.69	13.757	4.56636	16.9477	6	0.653388	0.653388	0.653388	0.26017	8.98868	1.10056	3.57917	1.57483	1.92543	0.808682	-1.11022e-15	28.0756	5.7802	33.8558	3.52211	17.073	12.775	28.6713	118.082	12.35
				7.36	12.36	39.69	13.7928	4.58919	17.0027	6	0.652486	0.652486	0.652486	0.259402	8.99963	1.10343	3.57789	1.57427	1.93242	0.811617	0	28.1486	5.8091	33.9577	3.52512	17.1069	12.7942	28.6796	118.404	12.36
				7.37	12.37	39.69	13.8286	4.61209	17.0578	6	0.651585	0.651585	0.651585	0.258636	9.01051	1.10629	3.57657	1.57369	1.9394	0.814549	0	28.2216	5.83809	34.0597	3.52812	17.1407	12.8133	28.688	118.725	12.37
				7.38	12.38	39.69	13.8644	4.63506	17.113	6	0.650684	0.650684	0.650684	0.257871	9.02132	1.10915	3.57522	1.5731	1.94637	0.817477	0	28.2946	5.86717	34.1618	3.53111	17.1747	12.8323	28.6964	119.046	12.38
				7.39	12.39	39.69	13.9001	4.6581	17.1682	6	0.649783	0.649783	0.649783	0.257108	9.03206	1.11201	3.57383	1.57248	1.95334	0.820401	0	28.3676	5.89633	34.2639	3.53409	17.2086	12.8513	28.7048	119.367	12.39
				7.4	12.4	39.69	13.9359	4.68121	17.2235	6	0.648882	0.648882	0.648882	0.256346	9.04273	1.11487	3.5724	1.57185	1.96029	0.823322	0	28.4405	5.92558	34.3661	3.53707	17.2425	12.8702	28.7132	119.688	12.4
				7.41	12.41	39.69	13.9716	4.70438	17.2788	6	0.647982	0.647982	0.647982	0.255585	9.05334	1.11773	3.57093	1.57121	1.96724	0.826239	0	28.5134	5.95492	34.4683	3.54004	17.2765	12.889	28.7216	120.009	12.41
				7.42	12.42	39.69	14.0073	4.72763	17.3342	6	0.647083	0.647083	0.647083	0.254826	9.06387	1.12058	3.56942	1.57055	1.97417	0.829153	0	28.5863	5.98434	34.5706	3.543	17.3105	12.9077	28.73	120.33	12.42
				7.43	12.43	39.69	14.043	4.75094	17.3896	6	0.646183	0.646183	0.646183	0.254068	9.07434	1.12344	3.56788	1.56987	1.9811	0.832062	0	28.6592	6.01385	34.673	3.54596	17.3445	12.9263	28.7384	120.65	12.43
				7.44	12.44	39.69	14.0787	4.77432	17.4451	6	0.645284	0.645284	0.645284	0.253312	9.08474	1.12629	3.56629	1.56917	1.98802	0.834968	0	28.732	6.04344	34.7754	3.54891	17.3785	12.9449	28.7468	120.971	12.44
				7.45	12.45	39.69	14.1143	4.79776	17.5007	6	0.644386	0.644386	0.644386	0.252557	9.09507	1.12915	3.56467	1.56846	1.99493	0.837869	0	28.8047	6.07312	34.8779	3.55185	17.4125	12.9634	28.7553	121.292	12.45
				7.46	12.46	39.69	14.15	4.82128	17.5563	6	0.643488	0.643488	0.643488	0.251804	9.10533	1.132	3.56302	1.56773	2.00183	0.840767	-1.11022e-15	28.8775	6.10288	34.9804	3.55479	17.4466	12.9818	28.7637	121.613	12.46
				7.47	12.47	39.69	14.1856	4.84486	17.6119	6	0.64259	0.64259	0.64259	0.251052	9.11553	1.13485	3.56132	1.56698	2.00871	0.84366	0	28.9502	6.13273	35.0829	3.55772	17.4807	13.0001	28.7722	121.934	12.47
				7.48	12.48	39.69	14.2212	4.86851	17.6676	6	0.641693	0.641693	0.641693	0.250301	9.12565	1.1377	3.55959	1.56622	2.01559	0.846549	-1.55431e-15	29.0229	6.16267	35.1856	3.56064	17.5148	13.0184	28.7806	122.254	12.48
				7.49	12.49	39.69	14.2568	4.89222	17.7234	6	0.640796	0.640796	0.640796	0.249553	9.13571	1.14054	3.55782	1.56544	2.02246	0.849434	0	29.0955	6.19269	35.2882	3.56355	17.5489	13.0365	28.7891	122.575	12.49
				7.5	12.5	39.69	14.2924	4.91601	17.7792	6	0.639899	0.639899	0.639899	0.248805	9.14569	1.14339	3.55602	1.56465	2.02932	0.852314	0	29.1681	6.22279	35.3909	3.56646	17.583	13.0546	28.7976	122.895	12.5
				7.51	12.51	39.69	14.328	4.93986	17.835	6	0.639004	0.639004	0.639004	0.248059	9.15561	1.14624	3.55418	1.56384	2.03617	0.85519	0	29.2407	6.25298	35.4937	3.56936	17.6172	13.0726	28.8061	123.216	12.51
				7.52	12.52	39.69	14.3635	4.96377	17.8909	6	0.638108	0.638108	0.638108	0.247315	9.16546	1.14908	3.5523	1.56301	2.043	0.858061	8.88178e-16	29.3132	6.28325	35.5965	3.57225	17.6513	13.0906	28.8146	123.536	12.52
				7.53	12.53	39.69	14.399	4.98775	17.9469	6	0.637213	0.637213	0.637213	0.246572	9.17524	1.15192	3.55039	1.56217	2.04983	0.860928	0	29.3857	6.31361	35.6994	3.57513	17.6855	13.1084	28.8231	123.857	12.53
				7.54	12.54	39.69	14.4345	5.0118	18.0029	6	0.636318	0.636318	0.636318	0.24583	9.18495	1.15476	3.54844	1.56132	2.05664	0.86379	0	29.4582	6.34405	35.8023	3.57801	17.7197	13.1262	28.8317	124.177	12.54
				7.55	12.55	39.69	14.47	5.03592	18.0589	6	0.635424	0.635424	0.635424	0.24509	9.19459	1.1576	3.54646	1.56044	2.06344	0.866647	0	29.5306	6.37458	35.9052	3.58088	17.7539	13.1439	28.8402	124.497	12.55
				7.56	12.56	39.69	14.5055	5.0601	18.115	6	0.634531	0.634531	0.634531	0.244352	9.20417	1.16044	3.54444	1.55955	2.07024	0.869499	0	29.603	6.40519	36.0082	3.58375	17.7881	13.1615	28.8487	124.817	12.56
				7.57	12.57	39.69	14.5409	5.08434	18.1712	6	0.633638	0.633638	0.633638	0.243615	9.21367	1.16327	3.54239	1.55865	2.07702	0.872346	0	29.6753	6.43588	36.1112	3.5866	17.8224	13.179	28.8573	125.137	12.57
				7.58	12.58	39.69	14.5763	5.10866	18.2274	6	0.632745	0.632745	0.632745	0.24288	9.22311	1.16611	3.5403	1.55773	2.08378	0.875189	0	29.7476	6.46665	36.2143	3.58945	17.8566	13.1964	28.8659	125.457	12.58
				7.59	12.59	39.69	14.6117	5.13304	18.2836	6	0.631853	0.631853	0.631853	0.242146	9.23248	1.16894	3.53818	1.5568	2.09054	0.878026	-1.11022e-15	29.8199	6.49751	36.3174	3.5923	17.8909	13.2138	28.8744	125.777	12.59
				7.6	12.6	39.69	14.6471	5.15748	18.3399	6	0.630962	0.630962	0.630962	0.241414	9.24178	1.17177	3.53602	1.55585	2.09728	0.880858	-1.33227e-15	29.8921	6.52845	36.4205	3.59513	17.9252	13.2311	28.883	126.097	12.6
				7.61	12.61	39.69	14.6825	5.18199	18.3962	6	0.630071	0.630071	0.630071	0.240683	9.25101	1.1746	3.53383	1.55488	2.10401	0.883685	0	29.9642	6.55948	36.5237	3.59796	17.9595	13.2483	28.8916	126.416	12.61
				7.62	12.62	39.69	14.7178	5.20656	18.4526	6	0.629181	0.629181	0.629181	0.239954	9.26017	1.17743	3.5316	1.5539	2.11073	0.886507	-8.88178e-16	30.0364	6.59058	36.627	3.60078	17.9938	13.2654	28.9002	126.736	12.62
				7.63	12.63	39.69	14.7531	5.2312	18.509	6	0.628291	0.628291	0.628291	0.239226	9.26926	1.18025	3.52934	1.55291	2.11744	0.889323	0	30.1084	6.62177	36.7302	3.6036	18.0281	13.2824	28.9088	127.056	12.63
				7.64	12.64	39.69	14.7884	5.2559	18.5655	6	0.627402	0.627402	0.627402	0.2385	9.27828	1.18307	3.52705	1.5519	2.12413	0.892134	0	30.1805	6.65304	36.8335	3.60641	18.0625	13.2994	28.9174	127.375	12.64
				7.65	12.65	39.69	14.8237	5.28067	18.622	6	0.626513	0.626513	0.626513	0.237776	9.28724	1.1859	3.52472	1.55088	2.13081	0.894939	0	30.2524	6.6844	36.9368	3.60921	18.0968	13.3163	28.926	127.694	12.65
				7.66	12.66	39.69	14.8589	5.30551	18.6786	6	0.625625	0.625625	0.625625	0.237053	9.29613	1.18872	3.52236	1.54984	2.13747	0.897739	0	30.3244	6.71583	37.0402	3.612	18.1312	13.3331	28.9346	128.013	12.66
				7.67	12.67	39.69	14.8942	5.3304	18.7352	6	0.624737	0.624737	0.624737	0.236332	9.30495	1.19153	3.51997	1.54879	2.14413	0.900533	0	30.3963	6.74735	37.1436	3.61479	18.1656	13.3498	28.9433	128.332	12.67
				7.68	12.68	39.69	14.9294	5.35536	18.7918	6	0.623851	0.623851	0.623851	0.235612	9.3137	1.19435	3.51754	1.54772	2.15077	0.903322	0	30.4681	6.77894	37.247	3.61757	18.1999	13.3664	28.9519	128.651	12.68
				7.69	12.69	39.69	14.9645	5.38039	18.8485	6	0.622964	0.622964	0.622964	0.234894	9.32238	1.19716	3.51508	1.54664	2.15739	0.906104	-8.88178e-16	30.5399	6.81062	37.3505	3.62035	18.2343	13.383	28.9606	128.97	12.69
				7.7	12.7	39.69	14.9997	5.40548	18.9052	6	0.622079	0.622079	0.622079	0.234178	9.33099	1.19998	3.51259	1.54554	2.164	0.908881	1.88738e-15	30.6116	6.84238	37.454	3.62311	18.2687	13.3995	28.9692	129.289	12.7
				7.71	12.71	39.69	15.0348	5.43063	18.962	6	0.621194	0.621194	0.621194	0.233463	9.33954	1.20279	3.51007	1.54443	2.1706	0.911652	-8.88178e-16	30.6833	6.87422	37.5575	3.62587	18.3032	13.4158	28.9779	129.607	12.71
				7.72	12.72	39.69	15.0699	5.45585	19.0188	6	0.620309	0.620309	0.620309	0.232749	9.34801	1.20559	3.50751	1.54331	2.17718	0.914417	0	30.7549	6.90614	37.6611	3.62863	18.3376	13.4322	28.9866	129.926	12.72
				7.73	12.73	39.69	15.105	5.48113	19.0756	6	0.619426	0.619426	0.619426	0.232038	9.35642	1.2084	3.50493	1.54217	2.18375	0.917176	0	30.8265	6.93813	37.7647	3.63137	18.372	13.4484	28.9953	130.244	12.73
				7.74	12.74	39.69	15.14	5.50647	19.1325	6	0.618543	0.618543	0.618543	0.231327	9.36476	1.2112	3.50231	1.54102	2.19031	0.919929	-1.55431e-15	30.8981	6.97021	37.8683	3.63411	18.4065	13.4645	29.004	130.562	12.74
				7.75	12.75	39.69	15.1751	5.53187	19.1894	6	0.61766	0.61766	0.61766	0.230619	9.37304	1.21401	3.49966	1.53985	2.19685	0.922676	0	30.9695	7.00237	37.9719	3.63685	18.4409	13.4806	29.0127	130.88	12.75
				7.76	12.76	39.69	15.2101	5.55734	19.2464	6	0.616778	0.616778	0.616778	0.229912	9.38124	1.21681	3.49698	1.53867	2.20337	0.925416	0	31.041	7.03461	38.0756	3.63957	18.4754	13.4966	29.0214	131.198	12.76
				7.77	12.77	39.69	15.245	5.58287	19.3034	6	0.615897	0.615897	0.615897	0.229207	9.38938	1.2196	3.49426	1.53748	2.20988	0.92815	-8.88178e-16	31.1123	7.06693	38.1792	3.64229	18.5099	13.5125	29.0301	131.516	12.77
				7.78	12.78	39.69	15.28	5.60847	19.3604	6	0.615017	0.615017	0.615017	0.228503	9.39745	1.2224	3.49152	1.53627	2.21638	0.930878	-8.88178e-16	31.1836	7.09932	38.283	3.645	18.5443	13.5283	29.0388	131.834	12.78
				7.79	12.79	39.69	15.3149	5.63412	19.4175	6	0.614137	0.614137	0.614137	0.227801	9.40545	1.22519	3.48875	1.53505	2.22286	0.9336	0	31.2549	7.1318	38.3867	3.64771	18.5788	13.5441	29.0475	132.151	12.79
				7.8	12.8	39.69	15.3498	5.65984	19.4746	6	0.613258	0.613258	0.613258	0.227101	9.41338	1.22798	3.48595	1.53382	2.22932	0.936315	-1.22125e-15	31.3261	7.16435	38.4904	3.65041	18.6133	13.5597	29.0563	132.469	12.8
				7.81	12.81	39.69	15.3846	5.68562	19.5318	6	0.61238	0.61238	0.61238	0.226402	9.42125	1.23077	3.48311	1.53257	2.23577	0.939023	0	31.3972	7.19698	38.5942	3.6531	18.6478	13.5753	29.065	132.786	12.81
				7.82	12.82	39.69	15.4195	5.71146	19.589	6	0.611502	0.611502	0.611502	0.225705	9.42904	1.23356	3.48025	1.53131	2.2422	0.941725	-9.99201e-16	31.4683	7.22969	38.698	3.65579	18.6823	13.5908	29.0737	133.103	12.82
				7.83	12.83	39.69	15.4543	5.73736	19.6462	6	0.610625	0.610625	0.610625	0.225009	9.43677	1.23634	3.47736	1.53004	2.24862	0.94442	0	31.5393	7.26248	38.8018	3.65847	18.7169	13.6063	29.0825	133.42	12.83
				7.84	12.84	39.69	15.489	5.76332	19.7035	6	0.609749	0.609749	0.609749	0.224315	9.44444	1.23912	3.47443	1.52875	2.25502	0.947109	9.99201e-16	31.6103	7.29535	38.9057	3.66114	18.7514	13.6216	29.0913	133.737	12.84
				7.85	12.85	39.69	15.5238	5.78935	19.7608	6	0.608874	0.608874	0.608874	0.223623	9.45203	1.2419	3.47148	1.52745	2.26141	0.94979	0	31.6812	7.32829	39.0095	3.66381	18.7859	13.6369	29.1	134.053	12.85
				7.86	12.86	39.69	15.5585	5.81543	19.8181	6	0.607999	0.607999	0.607999	0.222933	9.45956	1.24468	3.4685	1.52614	2.26777	0.952465	0	31.7521	7.36131	39.1134	3.66646	18.8204	13.6521	29.1088	134.37	12.86
				7.87	12.87	39.69	15.5932	5.84158	19.8755	6	0.607125	0.607125	0.607125	0.222244	9.46702	1.24746	3.46549	1.52482	2.27413	0.955133	0	31.8228	7.39441	39.2172	3.66912	18.855	13.6672	29.1176	134.686	12.87
				7.88	12.88	39.69	15.6278	5.86779	19.9329	6	0.606252	0.606252	0.606252	0.221557	9.47442	1.25023	3.46245	1.52348	2.28046	0.957794	0	31.8936	7.42758	39.3211	3.67176	18.8895	13.6822	29.1264	135.002	12.88
				7.89	12.89	39.69	15.6625	5.89405	19.9903	6	0.60538	0.60538	0.60538	0.220871	9.48175	1.253	3.45939	1.52213	2.28678	0.960448	0	31.9642	7.46083	39.4251	3.6744	18.9241	13.6971	29.1352	135.318	12.89
				7.9	12.9	39.69	15.6971	5.92038	20.0477	6	0.604508	0.604508	0.604508	0.220187	9.48901	1.25577	3.45629	1.52077	2.29308	0.963095	0	32.0348	7.49415	39.529	3.67703	18.9586	13.712	29.144	135.633	12.9
				7.91	12.91	39.69	15.7316	5.94677	20.1052	6	0.603637	0.603637	0.603637	0.219505	9.4962	1.25853	3.45317	1.5194	2.29937	0.965735	-1.22125e-15	32.1054	7.52756	39.6329	3.67966	18.9932	13.7268	29.1528	135.949	12.91
				7.92	12.92	39.69	15.7662	5.97322	20.1628	6	0.602767	0.602767	0.602767	0.218824	9.50333	1.26129	3.45002	1.51801	2.30564	0.968368	0	32.1758	7.56103	39.7369	3.68228	19.0278	13.7415	29.1616	136.264	12.92
				7.93	12.93	39.69	15.8007	5.99972	20.2203	6	0.601898	0.601898	0.601898	0.218146	9.51039	1.26405	3.44684	1.51661	2.31189	0.970993	0	32.2462	7.59458	39.8408	3.68489	19.0623	13.7561	29.1704	136.58	12.93
				7.94	12.94	39.69	15.8351	6.02629	20.2779	6	0.60103	0.60103	0.60103	0.217468	9.51738	1.26681	3.44364	1.5152	2.31812	0.973611	0	32.3166	7.62821	39.9448	3.6875	19.0969	13.7706	29.1792	136.895	12.94
				7.95	12.95	39.69	15.8696	6.05291	20.3355	6	0.600162	0.600162	0.600162	0.216793	9.52431	1.26957	3.44041	1.51378	2.32434	0.976222	0	32.3869	7.66191	40.0488	3.6901	19.1315	13.7851	29.1881	137.209	12.95
				7.96	12.96	39.69	15.904	6.0796	20.3932	6	0.599295	0.599295	0.599295	0.216119	9.53117	1.27232	3.43715	1.51235	2.33054	0.978826	0	32.4571	7.69569	40.1528	3.69269	19.166	13.7995	29.1969	137.524	12.96
				7.97	12.97	39.69	15.9383	6.10634	20.4508	6	0.598429	0.598429	0.598429	0.215447	9.53797	1.27507	3.43386	1.5109	2.33672	0.981422	0	32.5272	7.72954	40.2568	3.69528	19.2006	13.8138	29.2058	137.838	12.97
				7.98	12.98	39.69	15.9727	6.13314	20.5086	6	0.597564	0.597564	0.597564	0.214776	9.5447	1.27781	3.43055	1.50944	2.34288	0.98401	8.88178e-16	32.5973	7.76347	40.3608	3.69786	19.2352	13.828	29.2146	138.153	12.98
				7.99	12.99	39.69	16.007	6.16	20.5663	6	0.5967	0.5967	0.5967	0.214107	9.55136	1.28056	3.42721	1.50797	2.34903	0.986591	0	32.6673	7.79747	40.4648	3.70043	19.2698	13.8421	29.2235	138.467	12.99
				8	13	39.69	16.0413	6.18692	20.624	6	0.595836	0.595836	0.595836	0.21344	9.55796	1.2833	3.42385	1.50649	2.35515	0.989165	0	32.7373	7.83154	40.5688	3.703	19.3043	13.8562	29.2323	138.781	13
				8.01	13.01	39.68	16.0755	6.21389	20.6818	6	0.594872	0.594872	0.594872	0.212696	9.56286	1.28604	3.4192	1.50445	2.36139	0.991784	0	32.8071	7.86569	40.6728	3.70556	19.3389	13.8683	29.2412	139.094	13.01
				8.02	13.02	39.67	16.1097	6.24093	20.7396	6	0.593908	0.593908	0.593908	0.211954	9.56767	1.28878	3.41451	1.50238	2.3676	0.994393	-1.33227e-15	32.8769	7.89991	40.7768	3.70811	19.3735	13.8804	29.2501	139.408	13.02
				8.03	13.03	39.66	16.1438	6.26802	20.7975	6	0.592944	0.592944	0.592944	0.211213	9.57239	1.29151	3.40979	1.50031	2.37379	0.996992	0	32.9466	7.9342	40.8808	3.71066	19.4081	13.8923	29.259	139.721	13.03
				8.04	13.04	39.65	16.1779	6.29516	20.8553	6	0.591982	0.591982	0.591982	0.210475	9.57704	1.29423	3.40505	1.49822	2.37996	0.999581	0	33.0162	7.96856	40.9847	3.7132	19.4427	13.9041	29.2679	140.033	13.04
				8.05	13.05	39.64	16.212	6.32237	20.9132	6	0.59102	0.59102	0.59102	0.209738	9.5816	1.29696	3.40027	1.49612	2.3861	1.00216	0	33.0857	8.003	41.0887	3.71573	19.4774	13.9159	29.2768	140.346	13.05
				8.06	13.06	39.63	16.246	6.34963	20.971	6	0.590058	0.590058	0.590058	0.209003	9.58608	1.29968	3.39546	1.494	2.39221	1.00473	0	33.1551	8.03751	41.1926	3.71826	19.512	13.9275	29.2857	140.658	13.06
				8.07	13.07	39.62	16.2799	6.37695	21.0289	6	0.589098	0.589098	0.589098	0.20827	9.59048	1.3024	3.39062	1.49187	2.3983	1.00729	0	33.2244	8.07208	41.2965	3.72078	19.5467	13.939	29.2946	140.97	13.07
				8.08	13.08	39.61	16.3138	6.40432	21.0868	6	0.588138	0.588138	0.588138	0.207539	9.5948	1.30511	3.38575	1.48973	2.40437	1.00984	0	33.2936	8.10674	41.4003	3.72329	19.5813	13.9505	29.3035	141.281	13.08
				8.09	13.09	39.6	16.3477	6.43175	21.1447	6	0.587179	0.587179	0.587179	0.206809	9.59903	1.30782	3.38085	1.48758	2.41041	1.01237	0	33.3627	8.14146	41.5041	3.72579	19.616	13.9618	29.3125	141.592	13.09
				8.1	13.1	39.59	16.3815	6.45924	21.2026	6	0.586221	0.586221	0.586221	0.206081	9.60319	1.31052	3.37593	1.48541	2.41643	1.0149	0	33.4317	8.17625	41.6079	3.72829	19.6507	13.973	29.3214	141.903	13.1
				8.11	13.11	39.58	16.4153	6.48678	21.2605	6	0.585263	0.585263	0.585263	0.205356	9.60726	1.31322	3.37097	1.48323	2.42242	1.01742	0	33.5006	8.21111	41.7117	3.73078	19.6854	13.9842	29.3303	142.213	13.11
				8.12	13.12	39.57	16.449	6.51437	21.3185	6	0.584307	0.584307	0.584307	0.204632	9.61125	1.31592	3.36599	1.48103	2.42839	1.01992	-1.77636e-15	33.5693	8.24604	41.8154	3.73326	19.7201	13.9952	29.3393	142.523	13.12
				8.13	13.13	39.56	16.4826	6.54202	21.3764	6	0.583351	0.583351	0.583351	0.20391	9.61516	1.31861	3.36097	1.47883	2.43433	1.02242	0	33.638	8.28104	41.9191	3.73574	19.7548	14.0061	29.3483	142.833	13.13
				8.14	13.14	39.55	16.5163	6.56972	21.4343	6	0.582396	0.582396	0.582396	0.20319	9.61899	1.3213	3.35593	1.47661	2.44025	1.0249	0	33.7066	8.31611	42.0227	3.73821	19.7895	14.017	29.3572	143.143	13.14
				8.15	13.15	39.54	16.5498	6.59748	21.4923	6	0.581441	0.581441	0.581441	0.202471	9.62274	1.32398	3.35086	1.47438	2.44614	1.02738	0	33.7751	8.35124	42.1264	3.74067	19.8243	14.0277	29.3662	143.452	13.15
				8.16	13.16	39.53	16.5833	6.6253	21.5503	6	0.580488	0.580488	0.580488	0.201755	9.62641	1.32667	3.34577	1.47214	2.452	1.02984	-1.77636e-15	33.8435	8.38645	42.23	3.74313	19.859	14.0384	29.3752	143.76	13.16
				8.17	13.17	39.52	16.6168	6.65316	21.6083	6	0.579535	0.579535	0.579535	0.20104	9.63	1.32934	3.34064	1.46988	2.45784	1.03229	0	33.9118	8.42172	42.3335	3.74558	19.8938	14.0489	29.3842	144.069	13.17
				8.18	13.18	39.51	16.6502	6.68108	21.6662	6	0.578583	0.578583	0.578583	0.200328	9.63351	1.33201	3.33549	1.46762	2.46366	1.03474	0	33.98	8.45706	42.437	3.74802	19.9285	14.0593	29.3932	144.377	13.18
				8.19	13.19	39.5	16.6835	6.70905	21.7242	6	0.577632	0.577632	0.577632	0.199617	9.63694	1.33468	3.33031	1.46534	2.46944	1.03717	0	34.048	8.49247	42.5405	3.75046	19.9633	14.0697	29.4022	144.685	13.19
				8.2	13.2	39.49	16.7168	6.73708	21.7822	6	0.576682	0.576682	0.576682	0.198908	9.6403	1.33735	3.32511	1.46305	2.4752	1.03959	0	34.116	8.52795	42.6439	3.75289	19.998	14.0799	29.4113	144.992	13.2
				8.21	13.21	39.48	16.7501	6.76515	21.8402	6	0.575732	0.575732	0.575732	0.198201	9.64357	1.34001	3.31988	1.46075	2.48094	1.04199	0	34.1839	8.56349	42.7473	3.75531	20.0328	14.0901	29.4203	145.299	13.21
				8.22	13.22	39.47	16.7833	6.79328	21.8982	6	0.574784	0.574784	0.574784	0.197496	9.64676	1.34266	3.31462	1.45843	2.48665	1.04439	0	34.2516	8.59909	42.8507	3.75772	20.0676	14.1001	29.4293	145.606	13.22
				8.23	13.23	39.46	16.8164	6.82146	21.9563	6	0.573836	0.573836	0.573836	0.196792	9.64987	1.34531	3.30934	1.45611	2.49233	1.04678	0	34.3193	8.63477	42.954	3.76013	20.1023	14.1101	29.4383	145.912	13.23
				8.24	13.24	39.45	16.8495	6.8497	22.0143	6	0.572889	0.572889	0.572889	0.196091	9.65291	1.34796	3.30404	1.45378	2.49798	1.04915	0	34.3868	8.6705	43.0573	3.76253	20.1371	14.1199	29.4474	146.218	13.24
				8.25	13.25	39.44	16.8826	6.87798	22.0723	6	0.571943	0.571943	0.571943	0.195391	9.65587	1.35061	3.29871	1.45143	2.50361	1.05152	0	34.4542	8.70631	43.1605	3.76493	20.1719	14.1297	29.4564	146.523	13.25
				8.26	13.26	39.43	16.9156	6.90632	22.1303	6	0.570998	0.570998	0.570998	0.194694	9.65875	1.35324	3.29335	1.44907	2.50921	1.05387	0	34.5215	8.74217	43.2637	3.76731	20.2067	14.1394	29.4655	146.828	13.26
				8.27	13.27	39.42	16.9485	6.9347	22.1883	6	0.570054	0.570054	0.570054	0.193998	9.66155	1.35588	3.28797	1.44671	2.51478	1.05621	0	34.5888	8.7781	43.3669	3.7697	20.2415	14.1489	29.4746	147.133	13.27
				8.28	13.28	39.41	16.9814	6.96314	22.2464	6	0.56911	0.56911	0.56911	0.193304	9.66427	1.35851	3.28256	1.44433	2.52033	1.05854	0	34.6559	8.8141	43.47	3.77207	20.2763	14.1584	29.4836	147.438	13.28
				8.29	13.29	39.4	17.0142	6.99162	22.3044	6	0.568168	0.568168	0.568168	0.192612	9.66692	1.36114	3.27714	1.44194	2.52585	1.06086	0	34.7228	8.85016	43.573	3.77444	20.3111	14.1677	29.4927	147.742	13.29
				8.3	13.3	39.39	17.047	7.02016	22.3624	6	0.567226	0.567226	0.567226	0.191922	9.66948	1.36376	3.27168	1.43954	2.53134	1.06316	0	34.7897	8.88628	43.676	3.7768	20.3459	14.177	29.5018	148.045	13.3
				8.31	13.31	39.38	17.0797	7.04874	22.4205	6	0.566285	0.566285	0.566285	0.191233	9.67197	1.36637	3.26621	1.43713	2.5368	1.06546	0	34.8565	8.92246	43.779	3.77915	20.3807	14.1862	29.5109	148.348	13.31
				8.32	13.32	39.37	17.1123	7.07738	22.4785	6	0.565346	0.565346	0.565346	0.190547	9.67439	1.36899	3.26071	1.43471	2.54224	1.06774	0	34.9232	8.95871	43.8819	3.7815	20.4155	14.1953	29.52	148.651	13.32
				8.33	13.33	39.36	17.145	7.10606	22.5365	6	0.564407	0.564407	0.564407	0.189863	9.67673	1.3716	3.25519	1.43228	2.54765	1.07001	0	34.9897	8.99501	43.9847	3.78384	20.4503	14.2043	29.5291	148.954	13.33
				8.34	13.34	39.35	17.1775	7.13479	22.5945	6	0.563469	0.563469	0.563469	0.18918	9.67899	1.3742	3.24964	1.42984	2.55303	1.07227	0	35.0561	9.03138	44.0875	3.78618	20.4851	14.2132	29.5382	149.256	13.34
				8.35	13.35	39.34	17.21	7.16357	22.6526	6	0.562532	0.562532	0.562532	0.1885	9.68117	1.3768	3.24408	1.42739	2.55838	1.07452	0	35.1225	9.06781	44.1903	3.7885	20.5199	14.222	29.5473	149.558	13.35
				8.36	13.36	39.33	17.2424	7.1924	22.7106	6	0.561596	0.561596	0.561596	0.187821	9.68328	1.3794	3.23849	1.42494	2.5637	1.07676	0	35.1887	9.1043	44.293	3.79083	20.5547	14.2307	29.5564	149.859	13.36
				8.37	13.37	39.32	17.2748	7.22128	22.7686	6	0.560661	0.560661	0.560661	0.187144	9.68531	1.38199	3.23288	1.42247	2.569	1.07898	0	35.2547	9.14086	44.3956	3.79314	20.5896	14.2393	29.5656	150.16	13.37
				8.38	13.38	39.31	17.3072	7.2502	22.8266	6	0.559726	0.559726	0.559726	0.186469	9.68727	1.38457	3.22725	1.41999	2.57427	1.08119	0	35.3207	9.17747	44.4982	3.79545	20.6244	14.2478	29.5747	150.46	13.38
				8.39	13.39	39.3	17.3394	7.27917	22.8847	6	0.558793	0.558793	0.558793	0.185796	9.68915	1.38715	3.2216	1.4175	2.57951	1.08339	0	35.3866	9.21414	44.6007	3.79775	20.6592	14.2562	29.5838	150.76	13.39
				8.4	13.4	39.29	17.3716	7.30819	22.9427	6	0.557861	0.557861	0.557861	0.185125	9.69096	1.38973	3.21592	1.41501	2.58472	1.08558	0	35.4523	9.25087	44.7032	3.80005	20.694	14.2645	29.593	151.06	13.4
				8.41	13.41	39.28	17.4038	7.33725	23.0007	6	0.55693	0.55693	0.55693	0.184456	9.69269	1.3923	3.21023	1.4125	2.5899	1.08776	0	35.518	9.28766	44.8056	3.80233	20.7288	14.2727	29.6021	151.36	13.41
				8.42	13.42	39.27	17.4359	7.36636	23.0587	6	0.555999	0.555999	0.555999	0.183788	9.69435	1.39487	3.20452	1.40999	2.59505	1.08992	-1.9984e-15	35.5835	9.3245	44.908	3.80462	20.7636	14.2809	29.6113	151.658	13.42
				8.43	13.43	39.26	17.468	7.39551	23.1167	6	0.55507	0.55507	0.55507	0.183123	9.69594	1.39744	3.19878	1.40746	2.60018	1.09207	0	35.6489	9.36141	45.0103	3.80689	20.7984	14.2889	29.6204	151.957	13.43
				8.44	13.44	39.25	17.4999	7.42471	23.1747	6	0.554142	0.554142	0.554142	0.182459	9.69745	1.4	3.19303	1.40493	2.60527	1.09421	0	35.7142	9.39837	45.1125	3.80916	20.8332	14.2969	29.6296	152.255	13.44
				8.45	13.45	39.24	17.5319	7.45396	23.2326	6	0.553214	0.553214	0.553214	0.181798	9.69888	1.40255	3.18726	1.40239	2.61034	1.09634	0	35.7793	9.43539	45.2147	3.81142	20.868	14.3047	29.6388	152.553	13.45
				8.46	13.46	39.23	17.5637	7.48325	23.2906	6	0.552288	0.552288	0.552288	0.181138	9.70024	1.4051	3.18146	1.39984	2.61538	1.09846	0	35.8444	9.47247	45.3168	3.81368	20.9028	14.3125	29.6479	152.85	13.46
				8.47	13.47	39.22	17.5956	7.51259	23.3486	6	0.551363	0.551363	0.551363	0.18048	9.70153	1.40764	3.17565	1.39729	2.62039	1.10056	0	35.9093	9.5096	45.4189	3.81593	20.9375	14.3201	29.6571	153.147	13.47
				8.48	13.48	39.21	17.6273	7.54196	23.4065	6	0.550438	0.550438	0.550438	0.179825	9.70275	1.41019	3.16982	1.39472	2.62537	1.10265	0	35.9741	9.54679	45.5209	3.81817	20.9723	14.3277	29.6663	153.443	13.48
				8.49	13.49	39.2	17.659	7.57139	23.4645	6	0.549515	0.549515	0.549515	0.179171	9.70389	1.41272	3.16397	1.39215	2.63032	1.10473	0	36.0388	9.58404	45.6228	3.82041	21.0071	14.3352	29.6755	153.739	13.49
				8.5	13.5	39.19	17.6907	7.60086	23.5224	6	0.548593	0.548593	0.548593	0.178518	9.70496	1.41525	3.15811	1.38957	2.63524	1.1068	0	36.1034	9.62134	45.7247	3.82264	21.0419	14.3426	29.6847	154.035	13.5
				8.51	13.51	39.18	17.7222	7.63037	23.5804	6	0.547671	0.547671	0.547671	0.177868	9.70596	1.41778	3.15222	1.38698	2.64013	1.10885	0	36.1678	9.65869	45.8265	3.82486	21.0766	14.3499	29.6939	154.33	13.51
				8.52	13.52	39.17	17.7538	7.65992	23.6383	6	0.546751	0.546751	0.546751	0.17722	9.70689	1.4203	3.14632	1.38438	2.64499	1.1109	0	36.2322	9.6961	45.9283	3.82708	21.1114	14.3571	29.703	154.625	13.52
				8.53	13.53	39.16	17.7852	7.68952	23.6962	6	0.545832	0.545832	0.545832	0.176574	9.70774	1.42282	3.1404	1.38178	2.64982	1.11293	0	36.2964	9.73356	46.0299	3.82929	21.1462	14.3642	29.7123	154.919	13.53
				8.54	13.54	39.15	17.8166	7.71915	23.7541	6	0.544914	0.544914	0.544914	0.175929	9.70852	1.42533	3.13446	1.37916	2.65462	1.11494	0	36.3605	9.77108	46.1315	3.8315	21.1809	14.3713	29.7215	155.213	13.54
				8.55	13.55	39.14	17.848	7.74883	23.812	6	0.543997	0.543997	0.543997	0.175287	9.70924	1.42784	3.12851	1.37654	2.6594	1.11695	0	36.4244	9.80865	46.2331	3.8337	21.2157	14.3782	29.7307	155.506	13.55
				8.56	13.56	39.13	17.8793	7.77856	23.8699	6	0.543081	0.543081	0.543081	0.174646	9.70988	1.43034	3.12254	1.37392	2.66414	1.11894	0	36.4883	9.84627	46.3345	3.83589	21.2504	14.3851	29.7399	155.799	13.56
				8.57	13.57	39.12	17.9105	7.80832	23.9278	6	0.542166	0.542166	0.542166	0.174007	9.71045	1.43284	3.11655	1.37128	2.66885	1.12092	0	36.552	9.88395	46.4359	3.83807	21.2851	14.3918	29.7491	156.092	13.57
				8.58	13.58	39.11	17.9416	7.83813	23.9856	6	0.541252	0.541252	0.541252	0.17337	9.71095	1.43533	3.11055	1.36864	2.67354	1.12289	0	36.6156	9.92168	46.5373	3.84025	21.3199	14.3985	29.7583	156.384	13.58
				8.59	13.59	39.1	17.9727	7.86797	24.0434	6	0.540339	0.540339	0.540339	0.172735	9.71138	1.43782	3.10453	1.36599	2.67819	1.12484	0	36.6791	9.95946	46.6385	3.84243	21.3546	14.4051	29.7675	156.676	13.59
				8.6	13.6	39.09	18.0038	7.89786	24.1013	6	0.539427	0.539427	0.539427	0.172102	9.71173	1.4403	3.0985	1.36334	2.68281	1.12678	0	36.7424	9.99729	46.7397	3.84459	21.3893	14.4116	29.7768	156.967	13.6
				8.61	13.61	39.08	18.0348	7.92779	24.1591	6	0.538516	0.538516	0.538516	0.171471	9.71202	1.44278	3.09245	1.36068	2.68741	1.12871	0	36.8057	10.0352	46.8408	3.84676	21.424	14.418	29.786	157.258	13.61
				8.62	13.62	39.07	18.0657	7.95775	24.2169	6	0.537607	0.537607	0.537607	0.170842	9.71224	1.44526	3.08638	1.35801	2.69197	1.13063	0	36.8688	10.0731	46.9419	3.84891	21.4587	14.4243	29.7952	157.548	13.62
				8.63	13.63	39.06	18.0966	7.98776	24.2747	6	0.536698	0.536698	0.536698	0.170215	9.7124	1.44773	3.0803	1.35533	2.6965	1.13253	0	36.9318	10.1111	47.0429	3.85106	21.4934	14.4305	29.8045	157.838	13.63
				8.64	13.64	39.05	18.1274	8.0178	24.3324	6	0.535791	0.535791	0.535791	0.169589	9.71248	1.45019	3.07421	1.35265	2.70101	1.13442	0	36.9946	10.1491	47.1437	3.8532	21.528	14.4366	29.8137	158.128	13.64
				8.65	13.65	39.04	18.1581	8.04789	24.3902	6	0.534884	0.534884	0.534884	0.168966	9.71249	1.45265	3.0681	1.34996	2.70548	1.1363	0	37.0574	10.1872	47.2446	3.85534	21.5627	14.4427	29.823	158.417	13.65
				8.66	13.66	39.03	18.1888	8.07801	24.4479	6	0.533979	0.533979	0.533979	0.168344	9.71244	1.4551	3.06198	1.34727	2.70992	1.13817	0	37.12	10.2253	47.3453	3.85747	21.5973	14.4486	29.8322	158.705	13.66
				8.67	13.67	39.02	18.2194	8.10817	24.5056	6	0.533075	0.533075	0.533075	0.167724	9.71231	1.45755	3.05584	1.34457	2.71433	1.14002	0	37.1825	10.2635	47.446	3.85959	21.632	14.4545	29.8415	158.993	13.67
				8.68	13.68	39.01	18.25	8.13837	24.5633	6	0.532172	0.532172	0.532172	0.167106	9.71212	1.46	3.04969	1.34186	2.71872	1.14186	0	37.2448	10.3017	47.5466	3.86171	21.6666	14.4603	29.8507	159.281	13.68
				8.69	13.69	39	18.2805	8.16861	24.621	6	0.53127	0.53127	0.53127	0.16649	9.71187	1.46244	3.04352	1.33915	2.72307	1.14369	0	37.3071	10.34	47.6471	3.86382	21.7012	14.466	29.86	159.568	13.69
				8.7	13.7	38.99	18.3109	8.19888	24.6787	6	0.530369	0.530369	0.530369	0.165876	9.71154	1.46487	3.03735	1.33643	2.72739	1.1455	0	37.3692	10.3783	47.7475	3.86593	21.7359	14.4716	29.8693	159.855	13.7
				8.71	13.71	38.98	18.3413	8.22919	24.7363	6	0.52947	0.52947	0.52947	0.165264	9.71115	1.4673	3.03116	1.33371	2.73168	1.1473	0	37.4312	10.4167	47.8479	3.86803	21.7705	14.4772	29.8785	160.141	13.71
				8.72	13.72	38.97	18.3716	8.25954	24.794	6	0.528571	0.528571	0.528571	0.164654	9.71069	1.46973	3.02495	1.33098	2.73594	1.14909	0	37.493	10.4551	47.9482	3.87012	21.805	14.4826	29.8878	160.427	13.72
				8.73	13.73	38.96	18.4018	8.28993	24.8516	6	0.527674	0.527674	0.527674	0.164046	9.71016	1.47215	3.01874	1.32824	2.74016	1.15087	0	37.5548	10.4936	48.0483	3.87221	21.8396	14.488	29.8971	160.713	13.73
				8.74	13.74	38.95	18.432	8.32035	24.9092	6	0.526777	0.526777	0.526777	0.163439	9.70957	1.47456	3.01251	1.3255	2.74436	1.15263	0	37.6164	10.5321	48.1485	3.87429	21.8742	14.4932	29.9063	160.998	13.74
				8.75	13.75	38.94	18.4621	8.3508	24.9667	6	0.525882	0.525882	0.525882	0.162834	9.70891	1.47697	3.00627	1.32276	2.74853	1.15438	0	37.6779	10.5706	48.2485	3.87636	21.9087	14.4984	29.9156	161.282	13.75
				8.76	13.76	38.93	18.4922	8.38129	25.0243	6	0.524988	0.524988	0.524988	0.162232	9.70819	1.47938	3.00002	1.32001	2.75267	1.15612	0	37.7392	10.6092	48.3484	3.87843	21.9433	14.5035	29.9249	161.566	13.76
				8.77	13.77	38.92	18.5222	8.41182	25.0818	6	0.524095	0.524095	0.524095	0.161631	9.7074	1.48178	2.99376	1.31725	2.75677	1.15784	-1.77636e-15	37.8004	10.6479	48.4483	3.8805	21.9778	14.5085	29.9342	161.85	13.77
				8.78	13.78	38.91	18.5522	8.44238	25.1393	6	0.523204	0.523204	0.523204	0.161032	9.70655	1.48417	2.98748	1.31449	2.76085	1.15956	0	37.8615	10.6866	48.5481	3.88255	22.0123	14.5135	29.9434	162.133	13.78
				8.79	13.79	38.9	18.582	8.47298	25.1968	6	0.522313	0.522313	0.522313	0.160435	9.70563	1.48656	2.9812	1.31173	2.76489	1.16125	0	37.9225	10.7253	48.6478	3.88461	22.0468	14.5183	29.9527	162.415	13.79
				8.8	13.8	38.89	18.6118	8.50361	25.2543	6	0.521424	0.521424	0.521424	0.159839	9.70465	1.48895	2.9749	1.30896	2.7689	1.16294	0	37.9833	10.7641	48.7474	3.88665	22.0813	14.5231	29.962	162.697	13.8
				8.81	13.81	38.88	18.6416	8.53427	25.3117	6	0.520535	0.520535	0.520535	0.159246	9.7036	1.49133	2.9686	1.30618	2.77289	1.16461	0	38.0441	10.8029	48.8469	3.88869	22.1158	14.5278	29.9713	162.979	13.81
				8.82	13.82	38.87	18.6713	8.56497	25.3691	6	0.519648	0.519648	0.519648	0.158654	9.70249	1.4937	2.96228	1.3034	2.77684	1.16627	0	38.1046	10.8417	48.9464	3.89073	22.1502	14.5324	29.9806	163.26	13.82
				8.83	13.83	38.86	18.7009	8.5957	25.4265	6	0.518762	0.518762	0.518762	0.158065	9.70132	1.49607	2.95595	1.30062	2.78076	1.16792	0	38.1651	10.8806	49.0457	3.89275	22.1847	14.5369	29.9899	163.541	13.83
				8.84	13.84	38.85	18.7305	8.62646	25.4839	6	0.517878	0.517878	0.517878	0.157477	9.70008	1.49844	2.94962	1.29783	2.78465	1.16955	0	38.2254	10.9196	49.145	3.89477	22.2191	14.5413	29.9992	163.821	13.84
				8.85	13.85	38.84	18.76	8.65726	25.5412	6	0.516994	0.516994	0.516994	0.156891	9.69878	1.5008	2.94327	1.29504	2.7885	1.17117	0	38.2856	10.9586	49.2442	3.89679	22.2535	14.5457	30.0084	164.101	13.85
				8.86	13.86	38.83	18.7894	8.68809	25.5985	6	0.516112	0.516112	0.516112	0.156307	9.69742	1.50315	2.93692	1.29224	2.79233	1.17278	0	38.3457	10.9976	49.3433	3.8988	22.2879	14.55	30.0177	164.38	13.86
				8.87	13.87	38.82	18.8188	8.71895	25.6558	6	0.51523	0.51523	0.51523	0.155725	9.696	1.5055	2.93055	1.28944	2.79613	1.17437	0	38.4056	11.0366	49.4423	3.90081	22.3223	14.5542	30.027	164.659	13.87
				8.88	13.88	38.81	18.8481	8.74984	25.7131	6	0.51435	0.51435	0.51435	0.155145	9.69451	1.50784	2.92418	1.28664	2.79989	1.17596	0	38.4654	11.0757	49.5412	3.9028	22.3566	14.5583	30.0363	164.937	13.88
				8.89	13.89	38.8	18.8773	8.78076	25.7703	6	0.513472	0.513472	0.513472	0.154566	9.69296	1.51018	2.91779	1.28383	2.80363	1.17752	0	38.5251	11.1149	49.64	3.9048	22.391	14.5623	30.0456	165.215	13.89
				8.9	13.9	38.79	18.9065	8.81172	25.8275	6	0.512594	0.512594	0.512594	0.15399	9.69135	1.51252	2.9114	1.28102	2.80733	1.17908	0	38.5846	11.1541	49.7387	3.90678	22.4253	14.5663	30.0549	165.493	13.9
				8.91	13.91	38.78	18.9356	8.8427	25.8847	6	0.511718	0.511718	0.511718	0.153415	9.68968	1.51485	2.905	1.2782	2.811	1.18062	0	38.6441	11.1933	49.8374	3.90876	22.4596	14.5701	30.0642	165.77	13.91
				8.92	13.92	38.77	18.9646	8.87372	25.9419	6	0.510842	0.510842	0.510842	0.152842	9.68794	1.51717	2.89859	1.27538	2.81464	1.18215	0	38.7034	11.2326	49.9359	3.91074	22.4939	14.5739	30.0735	166.046	13.92
				8.93	13.93	38.76	18.9936	8.90476	25.999	6	0.509968	0.509968	0.509968	0.152271	9.68615	1.51949	2.89218	1.27256	2.81825	1.18367	0	38.7625	11.2718	50.0344	3.91271	22.5282	14.5776	30.0828	166.322	13.93
				8.94	13.94	38.75	19.0225	8.93584	26.0561	6	0.509095	0.509095	0.509095	0.151702	9.68429	1.5218	2.88575	1.26973	2.82183	1.18517	0	38.8215	11.3112	50.1327	3.91467	22.5625	14.5813	30.0922	166.597	13.94
				8.95	13.95	38.74	19.0514	8.96694	26.1132	6	0.508224	0.508224	0.508224	0.151134	9.68238	1.52411	2.87932	1.2669	2.82538	1.18666	0	38.8804	11.3506	50.231	3.91663	22.5967	14.5848	30.1015	166.872	13.95
				8.96	13.96	38.73	19.0802	8.99807	26.1703	6	0.507353	0.507353	0.507353	0.150569	9.68041	1.52642	2.87289	1.26407	2.8289	1.18814	0	38.9392	11.39	50.3292	3.91858	22.631	14.5883	30.1108	167.147	13.96
				8.97	13.97	38.72	19.1089	9.02924	26.2273	6	0.506484	0.506484	0.506484	0.150005	9.67837	1.52871	2.86644	1.26123	2.83238	1.1896	0	38.9978	11.4294	50.4272	3.92053	22.6652	14.5917	30.1201	167.421	13.97
				8.98	13.98	38.71	19.1376	9.06043	26.2843	6	0.505616	0.505616	0.505616	0.149443	9.67628	1.53101	2.85999	1.25839	2.83584	1.19105	0	39.0563	11.4689	50.5252	3.92247	22.6993	14.595	30.1294	167.694	13.98
				8.99	13.99	38.7	19.1662	9.09164	26.3412	6	0.50475	0.50475	0.50475	0.148883	9.67413	1.5333	2.85353	1.25555	2.83926	1.19249	0	39.1147	11.5084	50.6231	3.92441	22.7335	14.5982	30.1387	167.967	13.99
				9	14	38.69	19.1947	9.12289	26.3981	6	0.503884	0.503884	0.503884	0.148325	9.67192	1.53558	2.84706	1.25271	2.84265	1.19391	0	39.1729	11.548	50.7209	3.92634	22.7677	14.6014	30.148	168.24	14
				9.01	14.01	38.68	19.2232	9.15416	26.455	6	0.50302	0.50302	0.50302	0.147769	9.66965	1.53786	2.84059	1.24986	2.84601	1.19533	0	39.231	11.5875	50.8186	3.92826	22.8018	14.6045	30.1573	168.512	14.01
				9.02	14.02	38.67	19.2516	9.18546	26.5119	6	0.502157	0.502157	0.502157	0.147214	9.66732	1.54013	2.83411	1.24701	2.84934	1.19672	0	39.289	11.6272	50.9162	3.93018	22.8359	14.6075	30.1666	168.783	14.02
				9.03	14.03	38.66	19.2799	9.21679	26.5687	6	0.501295	0.501295	0.501295	0.146662	9.66494	1.5424	2.82763	1.24416	2.85264	1.19811	0	39.3468	11.6668	51.0137	3.93209	22.87	14.6104	30.1759	169.054	14.03
				9.04	14.04	38.65	19.3082	9.24815	26.6255	6	0.500434	0.500434	0.500434	0.146111	9.66249	1.54466	2.82114	1.2413	2.85591	1.19948	0	39.4045	11.7065	51.111	3.934	22.9041	14.6133	30.1852	169.325	14.04
				9.05	14.05	38.64	19.3364	9.27953	26.6823	6	0.499575	0.499575	0.499575	0.145562	9.65999	1.54691	2.81464	1.23844	2.85915	1.20084	0	39.4621	11.7462	51.2083	3.9359	22.9381	14.6161	30.1945	169.595	14.05
				9.06	14.06	38.63	19.3646	9.31093	26.7391	6	0.498717	0.498717	0.498717	0.145014	9.65744	1.54917	2.80814	1.23558	2.86235	1.20219	0	39.5196	11.786	51.3055	3.9378	22.9722	14.6188	30.2039	169.864	14.06
				9.07	14.07	38.62	19.3927	9.34236	26.7958	6	0.49786	0.49786	0.49786	0.144469	9.65482	1.55141	2.80164	1.23272	2.86553	1.20352	0	39.5769	11.8258	51.4026	3.93969	23.0062	14.6214	30.2132	170.133	14.07
				9.08	14.08	38.61	19.4207	9.37382	26.8524	6	0.497004	0.497004	0.497004	0.143925	9.65215	1.55365	2.79513	1.22986	2.86867	1.20484	0	39.634	11.8656	51.4996	3.94157	23.0402	14.624	30.2225	170.402	14.08
				9.09	14.09	38.6	19.4486	9.4053	26.9091	6	0.496149	0.496149	0.496149	0.143384	9.64943	1.55589	2.78861	1.22699	2.87178	1.20615	0	39.6911	11.9054	51.5965	3.94345	23.0741	14.6264	30.2318	170.67	14.09
				9.1	14.1	38.59	19.4765	9.43681	26.9657	6	0.495296	0.495296	0.495296	0.142844	9.64665	1.55812	2.78209	1.22412	2.87487	1.20744	0	39.748	11.9453	51.6933	3.94533	23.1081	14.6288	30.2411	170.937	14.1
				9.11	14.11	38.58	19.5043	9.46834	27.0222	6	0.494444	0.494444	0.494444	0.142305	9.64381	1.56035	2.77557	1.22125	2.87792	1.20872	0	39.8048	11.9852	51.79	3.9472	23.142	14.6312	30.2504	171.204	14.11
				9.12	14.12	38.57	19.5321	9.49989	27.0788	6	0.493594	0.493594	0.493594	0.141769	9.64092	1.56257	2.76904	1.21838	2.88093	1.20999	0	39.8614	12.0252	51.8866	3.94906	23.1759	14.6334	30.2597	171.471	14.12
				9.13	14.13	38.56	19.5598	9.53147	27.1353	6	0.492744	0.492744	0.492744	0.141234	9.63797	1.56478	2.76251	1.21551	2.88392	1.21125	0	39.9179	12.0652	51.9831	3.95092	23.2098	14.6356	30.269	171.737	14.13
				9.14	14.14	38.55	19.5874	9.56307	27.1917	6	0.491896	0.491896	0.491896	0.140701	9.63497	1.56699	2.75598	1.21263	2.88688	1.21249	0	39.9743	12.1052	52.0795	3.95277	23.2436	14.6377	30.2783	172.002	14.14
				9.15	14.15	38.54	19.615	9.5947	27.2482	6	0.491049	0.491049	0.491049	0.14017	9.63191	1.5692	2.74944	1.20975	2.88981	1.21372	-2.22045e-15	40.0305	12.1452	52.1757	3.95462	23.2775	14.6398	30.2876	172.267	14.15
				9.16	14.16	38.53	19.6425	9.62635	27.3046	6	0.490203	0.490203	0.490203	0.139641	9.6288	1.5714	2.74289	1.20687	2.8927	1.21494	0	40.0867	12.1852	52.2719	3.95646	23.3113	14.6418	30.297	172.532	14.16
				9.17	14.17	38.52	19.6699	9.65802	27.3609	6	0.489359	0.489359	0.489359	0.139114	9.62564	1.57359	2.73635	1.20399	2.89557	1.21614	0	40.1426	12.2253	52.368	3.9583	23.3451	14.6437	30.3063	172.796	14.17
				9.18	14.18	38.51	19.6973	9.68971	27.4172	6	0.488516	0.488516	0.488516	0.138588	9.62242	1.57578	2.7298	1.20111	2.8984	1.21733	0	40.1985	12.2655	52.4639	3.96013	23.3788	14.6455	30.3156	173.059	14.18
				9.19	14.19	38.5	19.7246	9.72142	27.4735	6	0.487674	0.487674	0.487674	0.138064	9.61915	1.57796	2.72325	1.19823	2.9012	1.21851	0	40.2542	12.3056	52.5598	3.96195	23.4126	14.6472	30.3249	173.322	14.19
				9.2	14.2	38.49	19.7518	9.75316	27.5298	6	0.486833	0.486833	0.486833	0.137542	9.61583	1.58014	2.71669	1.19535	2.90398	1.21967	0	40.3098	12.3458	52.6555	3.96377	23.4463	14.6489	30.3342	173.585	14.2
				9.21	14.21	38.48	19.779	9.78491	27.586	6	0.485994	0.485994	0.485994	0.137021	9.61245	1.58232	2.71014	1.19246	2.90672	1.22082	0	40.3652	12.386	52.7512	3.96559	23.48	14.6505	30.3435	173.847	14.21
				9.22	14.22	38.47	19.8061	9.81669	27.6421	6	0.485156	0.485156	0.485156	0.136503	9.60902	1.58448	2.70358	1.18957	2.90943	1.22196	0	40.4205	12.4262	52.8467	3.9674	23.5137	14.6521	30.3528	174.108	14.22
				9.23	14.23	38.46	19.8331	9.84849	27.6983	6	0.484319	0.484319	0.484319	0.135986	9.60554	1.58665	2.69702	1.18669	2.91211	1.22308	0	40.4757	12.4664	52.9421	3.9692	23.5473	14.6535	30.3621	174.369	14.23
				9.24	14.24	38.45	19.8601	9.88031	27.7544	6	0.483484	0.483484	0.483484	0.135471	9.60201	1.5888	2.69045	1.1838	2.91476	1.2242	0	40.5307	12.5067	53.0375	3.971	23.5809	14.6549	30.3714	174.63	14.24
				9.25	14.25	38.44	19.887	9.91215	27.8104	6	0.482649	0.482649	0.482649	0.134957	9.59843	1.59096	2.68389	1.18091	2.91737	1.2253	0	40.5856	12.547	53.1327	3.97279	23.6145	14.6563	30.3807	174.89	14.25
				9.26	14.26	38.43	19.9138	9.944	27.8664	6	0.481816	0.481816	0.481816	0.134446	9.59479	1.5931	2.67732	1.17802	2.91996	1.22638	0	40.6404	12.5873	53.2278	3.97458	23.6481	14.6575	30.39	175.149	14.26
				9.27	14.27	38.42	19.9406	9.97588	27.9224	6	0.480984	0.480984	0.480984	0.133936	9.59111	1.59525	2.67075	1.17513	2.92252	1.22746	0	40.6951	12.6277	53.3227	3.97636	23.6816	14.6587	30.3993	175.408	14.27
				9.28	14.28	38.41	19.9673	10.0078	27.9783	6	0.480154	0.480154	0.480154	0.133427	9.58737	1.59738	2.66418	1.17224	2.92504	1.22852	0	40.7496	12.6681	53.4176	3.97814	23.7152	14.6599	30.4086	175.666	14.28
				9.29	14.29	38.4	19.9939	10.0397	28.0342	6	0.479325	0.479325	0.479325	0.132921	9.58359	1.59951	2.65761	1.16935	2.92754	1.22957	0	40.8039	12.7085	53.5124	3.97991	23.7486	14.6609	30.4179	175.924	14.29
				9.3	14.3	38.39	20.0205	10.0716	28.0901	6	0.478497	0.478497	0.478497	0.132416	9.57975	1.60164	2.65104	1.16646	2.93001	1.2306	0	40.8582	12.7489	53.6071	3.98168	23.7821	14.6619	30.4272	176.182	14.3
				9.31	14.31	38.38	20.047	10.1036	28.1459	6	0.47767	0.47767	0.47767	0.131913	9.57586	1.60376	2.64447	1.16357	2.93244	1.23162	0	40.9123	12.7893	53.7016	3.98344	23.8156	14.6628	30.4365	176.438	14.31
				9.32	14.32	38.37	20.0735	10.1355	28.2017	6	0.476845	0.476845	0.476845	0.131412	9.57193	1.60588	2.6379	1.16067	2.93484	1.23263	0	40.9662	12.8298	53.796	3.9852	23.849	14.6637	30.4457	176.695	14.32
				9.33	14.33	38.36	20.0998	10.1675	28.2574	6	0.476021	0.476021	0.476021	0.130913	9.56794	1.60799	2.63132	1.15778	2.93722	1.23363	0	41.0201	12.8703	53.8904	3.98695	23.8824	14.6645	30.455	176.951	14.33
				9.34	14.34	38.35	20.1261	10.1995	28.3131	6	0.475198	0.475198	0.475198	0.130415	9.56391	1.61009	2.62475	1.15489	2.93956	1.23462	0	41.0738	12.9108	53.9846	3.9887	23.9157	14.6652	30.4643	177.206	14.34
				9.35	14.35	38.34	20.1524	10.2316	28.3687	6	0.474377	0.474377	0.474377	0.129919	9.55983	1.61219	2.61818	1.152	2.94187	1.23559	0	41.1273	12.9513	54.0787	3.99044	23.9491	14.6658	30.4736	177.461	14.35
				9.36	14.36	38.33	20.1786	10.2636	28.4243	6	0.473557	0.473557	0.473557	0.129424	9.5557	1.61429	2.6116	1.1491	2.94416	1.23655	0	41.1808	12.9919	54.1727	3.99218	23.9824	14.6664	30.4829	177.715	14.36
				9.37	14.37	38.32	20.2047	10.2956	28.4799	6	0.472738	0.472738	0.472738	0.128932	9.55152	1.61638	2.60503	1.14621	2.94641	1.23749	0	41.2341	13.0325	54.2665	3.99391	24.0157	14.667	30.4922	177.969	14.37
				9.38	14.38	38.31	20.2307	10.3277	28.5354	6	0.47192	0.47192	0.47192	0.128441	9.54729	1.61846	2.59846	1.14332	2.94863	1.23843	0	41.2872	13.0731	54.3603	3.99563	24.0489	14.6674	30.5014	178.222	14.38
				9.39	14.39	38.3	20.2567	10.3598	28.5909	6	0.471104	0.471104	0.471104	0.127952	9.54302	1.62054	2.59188	1.14043	2.95082	1.23935	0	41.3403	13.1137	54.4539	3.99736	24.0821	14.6678	30.5107	178.475	14.39
				9.4	14.4	38.29	20.2826	10.3919	28.6463	6	0.470289	0.470289	0.470289	0.127464	9.5387	1.62261	2.58531	1.13754	2.95299	1.24025	0	41.3932	13.1543	54.5475	3.99907	24.1153	14.6681	30.52	178.727	14.4
				9.41	14.41	38.28	20.3085	10.424	28.7017	6	0.469475	0.469475	0.469475	0.126978	9.53433	1.62468	2.57874	1.13464	2.95512	1.24115	0	41.4459	13.195	54.6409	4.00078	24.1485	14.6684	30.5293	178.979	14.41
				9.42	14.42	38.27	20.3343	10.4561	28.757	6	0.468662	0.468662	0.468662	0.126494	9.52992	1.62674	2.57217	1.13175	2.95722	1.24203	0	41.4985	13.2356	54.7342	4.00249	24.1816	14.6686	30.5385	179.23	14.42
				9.43	14.43	38.26	20.36	10.4883	28.8123	6	0.467851	0.467851	0.467851	0.126012	9.52546	1.6288	2.5656	1.12886	2.95929	1.2429	0	41.551	13.2763	54.8274	4.00419	24.2148	14.6687	30.5478	179.48	14.43
				9.44	14.44	38.25	20.3857	10.5204	28.8675	6	0.467041	0.467041	0.467041	0.125531	9.52095	1.63085	2.55903	1.12597	2.96133	1.24376	0	41.6034	13.317	54.9204	4.00589	24.2478	14.6688	30.5571	179.731	14.44
				9.45	14.45	38.24	20.4113	10.5526	28.9227	6	0.466233	0.466233	0.466233	0.125052	9.5164	1.6329	2.55246	1.12308	2.96335	1.24461	0	41.6556	13.3577	55.0134	4.00758	24.2809	14.6688	30.5663	179.98	14.45
				9.46	14.46	38.23	20.4368	10.5848	28.9779	6	0.465426	0.465426	0.465426	0.124574	9.5118	1.63494	2.5459	1.12019	2.96533	1.24544	0	41.7077	13.3985	55.1062	4.00926	24.3139	14.6688	30.5756	180.229	14.46
				9.47	14.47	38.22	20.4622	10.617	29.033	6	0.46462	0.46462	0.46462	0.124098	9.50716	1.63698	2.53933	1.11731	2.96728	1.24626	0	41.7597	13.4392	55.1989	4.01094	24.3469	14.6687	30.5849	180.478	14.47
				9.48	14.48	38.21	20.4876	10.6492	29.0881	6	0.463815	0.463815	0.463815	0.123624	9.50247	1.63901	2.53277	1.11442	2.9692	1.24707	0	41.8115	13.48	55.2915	4.01262	24.3799	14.6685	30.5941	180.726	14.48
				9.49	14.49	38.2	20.513	10.6814	29.1431	6	0.463012	0.463012	0.463012	0.123152	9.49774	1.64104	2.52621	1.11153	2.9711	1.24786	-1.9984e-15	41.8632	13.5208	55.384	4.01429	24.4128	14.6682	30.6034	180.974	14.49
				9.5	14.5	38.19	20.5382	10.7137	29.1981	6	0.462209	0.462209	0.462209	0.122681	9.49296	1.64306	2.51965	1.10865	2.97296	1.24864	0	41.9147	13.5616	55.4764	4.01596	24.4458	14.6679	30.6126	181.221	14.5
				9.51	14.51	38.18	20.5634	10.7459	29.253	6	0.461409	0.461409	0.461409	0.122212	9.48814	1.64507	2.5131	1.10576	2.97479	1.24941	0	41.9662	13.6024	55.5686	4.01762	24.4786	14.6676	30.6219	181.467	14.51
				9.52	14.52	38.17	20.5886	10.7782	29.3079	6	0.460609	0.460609	0.460609	0.121744	9.48327	1.64708	2.50654	1.10288	2.9766	1.25017	0	42.0174	13.6433	55.6607	4.01927	24.5115	14.6672	30.6311	181.713	14.52
				9.53	14.53	38.16	20.6136	10.8105	29.3627	6	0.459811	0.459811	0.459811	0.121279	9.47837	1.64909	2.49999	1.1	2.97837	1.25092	0	42.0686	13.6841	55.7527	4.02093	24.5443	14.6667	30.6403	181.959	14.53
				9.54	14.54	38.15	20.6386	10.8427	29.4175	6	0.459014	0.459014	0.459014	0.120814	9.47341	1.65109	2.49344	1.09711	2.98012	1.25165	0	42.1196	13.725	55.8446	4.02257	24.5771	14.6661	30.6496	182.203	14.54
				9.55	14.55	38.14	20.6635	10.875	29.4722	6	0.458218	0.458218	0.458218	0.120352	9.46842	1.65308	2.4869	1.09423	2.98183	1.25237	0	42.1705	13.7659	55.9364	4.02422	24.6099	14.6655	30.6588	182.448	14.55
				9.56	14.56	38.13	20.6884	10.9073	29.5269	6	0.457424	0.457424	0.457424	0.119891	9.46338	1.65507	2.48035	1.09136	2.98352	1.25308	0	42.2213	13.8068	56.028	4.02585	24.6426	14.6649	30.6681	182.692	14.56
				9.57	14.57	38.12	20.7132	10.9397	29.5816	6	0.456631	0.456631	0.456631	0.119432	9.4583	1.65706	2.47381	1.08848	2.98518	1.25377	0	42.2719	13.8477	56.1196	4.02748	24.6753	14.6641	30.6773	182.935	14.57
				9.58	14.58	38.11	20.738	10.972	29.6362	6	0.455839	0.455839	0.455839	0.118974	9.45318	1.65904	2.46728	1.0856	2.98681	1.25446	0	42.3224	13.8886	56.211	4.02911	24.708	14.6634	30.6865	183.178	14.58
				9.59	14.59	38.1	20.7626	11.0043	29.6907	6	0.455049	0.455049	0.455049	0.118518	9.44802	1.66101	2.46074	1.08273	2.98841	1.25513	0	42.3727	13.9295	56.3022	4.03073	24.7406	14.6625	30.6957	183.42	14.59
				9.6	14.6	38.09	20.7872	11.0367	29.7452	6	0.45426	0.45426	0.45426	0.118063	9.44281	1.66298	2.45421	1.07985	2.98998	1.25579	0	42.4229	13.9705	56.3934	4.03235	24.7732	14.6616	30.705	183.662	14.6
				9.61	14.61	38.08	20.8118	11.069	29.7996	6	0.453472	0.453472	0.453472	0.117611	9.43756	1.66494	2.44768	1.07698	2.99152	1.25644	0	42.473	14.0114	56.4844	4.03397	24.8058	14.6607	30.7142	183.904	14.61
				9.62	14.62	38.07	20.8363	11.1014	29.854	6	0.452686	0.452686	0.452686	0.117159	9.43227	1.6669	2.44116	1.07411	2.99303	1.25707	0	42.523	14.0524	56.5754	4.03557	24.8383	14.6596	30.7234	184.144	14.62
				9.63	14.63	38.06	20.8607	11.1338	29.9084	6	0.4519	0.4519	0.4519	0.11671	9.42695	1.66885	2.43464	1.07124	2.99451	1.2577	0	42.5728	14.0934	56.6662	4.03718	24.8709	14.6586	30.7326	184.385	14.63
				9.64	14.64	38.05	20.885	11.1661	29.9626	6	0.451116	0.451116	0.451116	0.116262	9.42158	1.6708	2.42813	1.06838	2.99597	1.25831	-1.9984e-15	42.6225	14.1343	56.7568	4.03878	24.9033	14.6574	30.7418	184.624	14.64
				9.65	14.65	38.04	20.9093	11.1985	30.0169	6	0.450334	0.450334	0.450334	0.115815	9.41617	1.67274	2.42161	1.06551	2.99739	1.2589	0	42.672	14.1753	56.8474	4.04037	24.9358	14.6562	30.751	184.863	14.65
				9.66	14.66	38.03	20.9335	11.2309	30.0711	6	0.449553	0.449553	0.449553	0.11537	9.41072	1.67468	2.41511	1.06265	2.99879	1.25949	0	42.7215	14.2164	56.9378	4.04196	24.9682	14.655	30.7602	185.102	14.66
				9.67	14.67	38.02	20.9577	11.2633	30.1252	6	0.448773	0.448773	0.448773	0.114927	9.40523	1.67661	2.4086	1.05979	3.00016	1.26007	0	42.7707	14.2574	57.0281	4.04354	25.0006	14.6537	30.7694	185.34	14.67
				9.68	14.68	38.01	20.9818	11.2957	30.1793	6	0.447994	0.447994	0.447994	0.114485	9.3997	1.67854	2.4021	1.05693	3.0015	1.26063	0	42.8199	14.2984	57.1183	4.04512	25.0329	14.6523	30.7786	185.578	14.68
				9.69	14.69	38	21.0058	11.3281	30.2333	6	0.447216	0.447216	0.447216	0.114045	9.39413	1.68046	2.39561	1.05407	3.00281	1.26118	0	42.8689	14.3394	57.2084	4.0467	25.0653	14.6509	30.7878	185.815	14.69
				9.7	14.7	37.99	21.0297	11.3606	30.2873	6	0.44644	0.44644	0.44644	0.113607	9.38852	1.68238	2.38912	1.05121	3.00409	1.26172	0	42.9178	14.3805	57.2983	4.04827	25.0976	14.6495	30.797	186.052	14.7
				9.71	14.71	37.98	21.0536	11.393	30.3413	6	0.445666	0.445666	0.445666	0.11317	9.38287	1.68429	2.38263	1.04836	3.00535	1.26225	0	42.9666	14.4215	57.3881	4.04984	25.1298	14.6479	30.8061	186.288	14.71
				9.72	14.72	37.97	21.0774	11.4254	30.3951	6	0.444892	0.444892	0.444892	0.112734	9.37719	1.6862	2.37615	1.04551	3.00657	1.26276	0	43.0152	14.4626	57.4778	4.0514	25.162	14.6464	30.8153	186.523	14.72
				9.73	14.73	37.96	21.1012	11.4579	30.449	6	0.44412	0.44412	0.44412	0.112301	9.37147	1.6881	2.36968	1.04266	3.00777	1.26326	0	43.0637	14.5036	57.5673	4.05296	25.1942	14.6447	30.8245	186.758	14.73
				9.74	14.74	37.95	21.1249	11.4903	30.5027	6	0.443349	0.443349	0.443349	0.111868	9.36571	1.68999	2.36321	1.03981	3.00894	1.26375	0	43.1121	14.5447	57.6568	4.05451	25.2264	14.643	30.8337	186.993	14.74
				9.75	14.75	37.94	21.1485	11.5228	30.5565	6	0.442579	0.442579	0.442579	0.111438	9.35991	1.69188	2.35674	1.03697	3.01008	1.26423	0	43.1603	14.5858	57.7461	4.05606	25.2585	14.6413	30.8428	187.227	14.75
				9.76	14.76	37.93	21.1721	11.5552	30.6101	6	0.441811	0.441811	0.441811	0.111008	9.35407	1.69377	2.35028	1.03412	3.01119	1.2647	0	43.2084	14.6269	57.8353	4.0576	25.2906	14.6395	30.852	187.46	14.76
				9.77	14.77	37.92	21.1956	11.5877	30.6637	6	0.441044	0.441044	0.441044	0.110581	9.3482	1.69565	2.34383	1.03128	3.01228	1.26516	0	43.2563	14.668	57.9243	4.05914	25.3227	14.6377	30.8611	187.693	14.77
				9.78	14.78	37.91	21.219	11.6202	30.7173	6	0.440278	0.440278	0.440278	0.110155	9.34229	1.69752	2.33738	1.02845	3.01334	1.2656	0	43.3042	14.7091	58.0132	4.06067	25.3547	14.6358	30.8703	187.926	14.78
				9.79	14.79	37.9	21.2424	11.6526	30.7708	6	0.439514	0.439514	0.439514	0.10973	9.33634	1.69939	2.33093	1.02561	3.01437	1.26603	0	43.3519	14.7502	58.102	4.0622	25.3867	14.6338	30.8794	188.158	14.79
				9.8	14.8	37.89	21.2657	11.6851	30.8243	6	0.438751	0.438751	0.438751	0.109307	9.33036	1.70126	2.3245	1.02278	3.01537	1.26646	0	43.3994	14.7913	58.1907	4.06373	25.4186	14.6318	30.8886	188.389	14.8
				9.81	14.81	37.88	21.289	11.7176	30.8777	6	0.437989	0.437989	0.437989	0.108886	9.32434	1.70312	2.31806	1.01995	3.01634	1.26686	0	43.4469	14.8324	58.2793	4.06525	25.4505	14.6297	30.8977	188.62	14.81
				9.82	14.82	37.87	21.3122	11.7501	30.931	6	0.437229	0.437229	0.437229	0.108466	9.31828	1.70497	2.31164	1.01712	3.01729	1.26726	0	43.4942	14.8735	58.3677	4.06676	25.4824	14.6276	30.9069	188.85	14.82
				9.83	14.83	37.86	21.3353	11.7826	30.9843	6	0.436469	0.436469	0.436469	0.108047	9.31219	1.70682	2.30522	1.01429	3.01821	1.26765	0	43.5414	14.9146	58.456	4.06827	25.5143	14.6255	30.916	189.08	14.83
				9.84	14.84	37.85	21.3583	11.815	31.0375	6	0.435711	0.435711	0.435711	0.10763	9.30607	1.70867	2.2988	1.01147	3.0191	1.26802	0	43.5884	14.9557	58.5442	4.06978	25.5461	14.6233	30.9251	189.309	14.84
				9.85	14.85	37.84	21.3813	11.8475	31.0907	6	0.434955	0.434955	0.434955	0.107215	9.2999	1.7105	2.29239	1.00865	3.01997	1.26839	0	43.6353	14.9969	58.6322	4.07128	25.5779	14.621	30.9342	189.538	14.85
				9.86	14.86	37.83	21.4042	11.88	31.1438	6	0.434199	0.434199	0.434199	0.106801	9.29371	1.71234	2.28599	1.00584	3.0208	1.26874	0	43.6821	15.038	58.7201	4.07278	25.6096	14.6187	30.9434	189.766	14.86
				9.87	14.87	37.82	21.4271	11.9125	31.1969	6	0.433445	0.433445	0.433445	0.106388	9.28748	1.71417	2.27959	1.00302	3.02161	1.26908	0	43.7288	15.0791	58.8079	4.07428	25.6413	14.6163	30.9525	189.994	14.87
				9.88	14.88	37.81	21.4499	11.945	31.2499	6	0.432693	0.432693	0.432693	0.105977	9.28121	1.71599	2.2732	1.00021	3.0224	1.26941	0	43.7753	15.1203	58.8956	4.07577	25.673	14.6139	30.9616	190.221	14.88
				9.89	14.89	37.8	21.4726	11.9775	31.3029	6	0.431941	0.431941	0.431941	0.105568	9.27491	1.71781	2.26682	0.997401	3.02315	1.26972	0	43.8217	15.1614	58.9831	4.07725	25.7047	14.6114	30.9707	190.448	14.89
				9.9	14.9	37.79	21.4953	12.01	31.3558	6	0.431191	0.431191	0.431191	0.10516	9.26858	1.71962	2.26045	0.994596	3.02388	1.27003	0	43.8679	15.2025	59.0705	4.07873	25.7363	14.6089	30.9798	190.674	14.9
				9.91	14.91	37.78	21.5179	12.0425	31.4086	6	0.430442	0.430442	0.430442	0.104754	9.26221	1.72143	2.25408	0.991793	3.02458	1.27033	0	43.9141	15.2437	59.1578	4.08021	25.7679	14.6064	30.9889	190.9	14.91
				9.92	14.92	37.77	21.5404	12.075	31.4614	6	0.429695	0.429695	0.429695	0.104349	9.25581	1.72323	2.24771	0.988993	3.02526	1.27061	0	43.9601	15.2848	59.2449	4.08168	25.7994	14.6037	30.998	191.125	14.92
				9.93	14.93	37.76	21.5629	12.1075	31.5141	6	0.428948	0.428948	0.428948	0.103945	9.24937	1.72503	2.24136	0.986197	3.02591	1.27088	0	44.0059	15.326	59.3319	4.08315	25.8309	14.6011	31.007	191.35	14.93
				9.94	14.94	37.75	21.5853	12.14	31.5668	6	0.428203	0.428203	0.428203	0.103543	9.24291	1.72683	2.23501	0.983403	3.02653	1.27114	0	44.0517	15.3671	59.4188	4.08461	25.8624	14.5984	31.0161	191.574	14.94
				9.95	14.95	37.74	21.6077	12.1725	31.6194	6	0.42746	0.42746	0.42746	0.103142	9.23641	1.72861	2.22867	0.980613	3.02712	1.27139	0	44.0973	15.4082	59.5055	4.08607	25.8938	14.5956	31.0252	191.797	14.95
				9.96	14.96	37.73	21.63	12.205	31.672	6	0.426717	0.426717	0.426717	0.102743	9.22988	1.7304	2.22233	0.977825	3.02769	1.27163	0	44.1428	15.4494	59.5922	4.08752	25.9252	14.5928	31.0343	192.021	14.96
				9.97	14.97	37.72	21.6522	12.2375	31.7245	6	0.425976	0.425976	0.425976	0.102345	9.22331	1.73217	2.216	0.975041	3.02823	1.27186	0	44.1881	15.4905	59.6787	4.08897	25.9565	14.5899	31.0433	192.243	14.97
				9.98	14.98	37.71	21.6743	12.27	31.7769	6	0.425236	0.425236	0.425236	0.101949	9.21671	1.73395	2.20968	0.97226	3.02875	1.27207	0	44.2334	15.5317	59.765	4.09042	25.9879	14.587	31.0524	192.465	14.98
				9.99	14.99	37.7	21.6964	12.3025	31.8293	6	0.424498	0.424498	0.424498	0.101554	9.21009	1.73572	2.20337	0.969482	3.02924	1.27228	0	44.2785	15.5728	59.8512	4.09186	26.0192	14.5841	31.0614	192.687	14.99
				10	15	37.69	21.7185	12.335	31.8816	6	0.42376	0.42376	0.42376	0.101161	9.20343	1.73748	2.19706	0.966708	3.0297	1.27247	0	44.3234	15.6139	59.9373	4.0933	26.0504	14.5811	31.0705	192.908	15
				10.01	15.01	37.68	21.7404	12.3675	31.9339	6	0.423024	0.423024	0.423024	0.100769	9.19674	1.73924	2.19077	0.963937	3.03014	1.27266	0	44.3683	15.6551	60.0233	4.09473	26.0816	14.578	31.0795	193.128	15.01
				10.02	15.02	37.67	21.7624	12.4	31.9861	6	0.422289	0.422289	0.422289	0.100379	9.19001	1.74099	2.18448	0.961169	3.03055	1.27283	0	44.413	15.6962	60.1092	4.09616	26.1128	14.575	31.0886	193.348	15.02
				10.03	15.03	37.66	21.7842	12.4325	32.0383	6	0.421556	0.421556	0.421556	0.0999896	9.18326	1.74274	2.17819	0.958405	3.03093	1.27299	0	44.4576	15.7373	60.1949	4.09759	26.1439	14.5718	31.0976	193.568	15.03
				10.04	15.04	37.65	21.806	12.465	32.0903	6	0.420824	0.420824	0.420824	0.0996019	9.17648	1.74448	2.17192	0.955644	3.03129	1.27314	0	44.502	15.7784	60.2804	4.09901	26.175	14.5686	31.1066	193.786	15.04
				10.05	15.05	37.64	21.8277	12.4974	32.1424	6	0.420093	0.420093	0.420093	0.0992157	9.16966	1.74622	2.16565	0.952887	3.03163	1.27328	0	44.5463	15.8196	60.3659	4.10042	26.2061	14.5654	31.1157	194.005	15.05
				10.06	15.06	37.63	21.8494	12.5299	32.1944	6	0.419363	0.419363	0.419363	0.0988309	9.16282	1.74795	2.15939	0.950133	3.03193	1.27341	0	44.5905	15.8607	60.4512	4.10184	26.2371	14.5621	31.1247	194.223	15.06
				10.07	15.07	37.62	21.871	12.5624	32.2463	6	0.418635	0.418635	0.418635	0.0984475	9.15595	1.74968	2.15314	0.947382	3.03222	1.27353	0	44.6346	15.9018	60.5364	4.10324	26.2681	14.5588	31.1337	194.44	15.07
				10.08	15.08	37.61	21.8925	12.5949	32.2981	6	0.417908	0.417908	0.417908	0.0980655	9.14904	1.7514	2.1469	0.944635	3.03247	1.27364	0	44.6785	15.9429	60.6214	4.10465	26.2991	14.5555	31.1427	194.657	15.08
				10.09	15.09	37.6	21.914	12.6274	32.3499	6	0.417182	0.417182	0.417182	0.097685	9.14211	1.75312	2.14066	0.941892	3.0327	1.27373	0	44.7224	15.984	60.7063	4.10605	26.33	14.5521	31.1517	194.873	15.09
				10.1	15.1	37.59	21.9354	12.6598	32.4016	6	0.416458	0.416458	0.416458	0.0973058	9.13515	1.75483	2.13444	0.939152	3.03291	1.27382	0	44.766	16.0251	60.7911	4.10744	26.3609	14.5486	31.1607	195.089	15.1
				10.11	15.11	37.58	21.9567	12.6923	32.4533	6	0.415734	0.415734	0.415734	0.096928	9.12816	1.75654	2.12822	0.936416	3.03309	1.2739	0	44.8096	16.0662	60.8758	4.10884	26.3918	14.5451	31.1697	195.305	15.11
				10.12	15.12	37.57	21.978	12.7247	32.5049	6	0.415012	0.415012	0.415012	0.0965516	9.12114	1.75824	2.12201	0.933684	3.03324	1.27396	0	44.853	16.1073	60.9603	4.11022	26.4226	14.5416	31.1786	195.519	15.12
				10.13	15.13	37.56	21.9992	12.7572	32.5565	6	0.414292	0.414292	0.414292	0.0961766	9.11409	1.75994	2.11581	0.930955	3.03337	1.27402	0	44.8963	16.1484	61.0447	4.11161	26.4533	14.538	31.1876	195.734	15.13
				10.14	15.14	37.55	22.0204	12.7897	32.608	6	0.413572	0.413572	0.413572	0.0958029	9.10701	1.76163	2.10961	0.928231	3.03348	1.27406	0	44.9395	16.1894	61.1289	4.11299	26.4841	14.5344	31.1966	195.948	15.14
				10.15	15.15	37.54	22.0415	12.8221	32.6594	6	0.412854	0.412854	0.412854	0.0954306	9.09991	1.76332	2.10343	0.925509	3.03356	1.27409	0	44.9826	16.2305	61.2131	4.11436	26.5148	14.5307	31.2056	196.161	15.15
				10.16	15.16	37.53	22.0625	12.8545	32.7108	6	0.412137	0.412137	0.412137	0.0950597	9.09277	1.765	2.09725	0.922792	3.03361	1.27412	0	45.0255	16.2716	61.2971	4.11573	26.5454	14.527	31.2145	196.374	15.16
				10.17	15.17	37.52	22.0835	12.887	32.7621	6	0.411421	0.411421	0.411421	0.0946902	9.08561	1.76668	2.09109	0.920079	3.03364	1.27413	0	45.0683	16.3126	61.3809	4.1171	26.576	14.5232	31.2235	196.586	15.17
				10.18	15.18	37.51	22.1044	12.9194	32.8133	6	0.410707	0.410707	0.410707	0.094322	9.07842	1.76835	2.08493	0.917369	3.03364	1.27413	0	45.111	16.3537	61.4646	4.11846	26.6066	14.5195	31.2324	196.798	15.18
				10.19	15.19	37.5	22.1252	12.9518	32.8645	6	0.409994	0.409994	0.409994	0.0939552	9.07121	1.77002	2.07878	0.914663	3.03362	1.27412	0	45.1535	16.3947	61.5482	4.11982	26.6372	14.5156	31.2414	197.009	15.19
				10.2	15.2	37.49	22.146	12.9842	32.9156	6	0.409282	0.409282	0.409282	0.0935898	9.06397	1.77168	2.07264	0.911962	3.03358	1.2741	0	45.1959	16.4357	61.6317	4.12118	26.6677	14.5117	31.2503	197.22	15.2
				10.21	15.21	37.48	22.1667	13.0166	32.9667	6	0.408571	0.408571	0.408571	0.0932256	9.0567	1.77334	2.06651	0.909264	3.03351	1.27407	0	45.2382	16.4768	61.715	4.12253	26.6981	14.5078	31.2592	197.43	15.21
				10.22	15.22	37.47	22.1874	13.049	33.0177	6	0.407862	0.407862	0.407862	0.0928629	9.0494	1.77499	2.06039	0.90657	3.03342	1.27404	0	45.2804	16.5178	61.7982	4.12387	26.7286	14.5039	31.2681	197.639	15.22
				10.23	15.23	37.46	22.208	13.0814	33.0686	6	0.407154	0.407154	0.407154	0.0925014	9.04208	1.77664	2.05427	0.90388	3.0333	1.27399	0	45.3225	16.5588	61.8812	4.12522	26.759	14.4999	31.2771	197.849	15.23
				10.24	15.24	37.45	22.2286	13.1138	33.1195	6	0.406447	0.406447	0.406447	0.0921413	9.03473	1.77828	2.04817	0.901194	3.03316	1.27393	0	45.3644	16.5998	61.9642	4.12656	26.7893	14.4958	31.286	198.057	15.24
				10.25	15.25	37.44	22.249	13.1462	33.1703	6	0.405742	0.405742	0.405742	0.0917826	9.02736	1.77992	2.04207	0.898512	3.03299	1.27386	0	45.4062	16.6408	62.047	4.12789	26.8196	14.4917	31.2949	198.266	15.25
				10.26	15.26	37.43	22.2695	13.1786	33.2211	6	0.405037	0.405037	0.405037	0.0914251	9.01996	1.78156	2.03599	0.895835	3.0328	1.27378	0	45.4479	16.6817	62.1296	4.12922	26.8499	14.4876	31.3038	198.473	15.26
				10.27	15.27	37.42	22.2898	13.2109	33.2718	6	0.404334	0.404334	0.404334	0.091069	9.01253	1.78319	2.02991	0.893161	3.03259	1.27369	0	45.4894	16.7227	62.2121	4.13055	26.8801	14.4835	31.3127	198.68	15.27
				10.28	15.28	37.41	22.3101	13.2433	33.3224	6	0.403632	0.403632	0.403632	0.0907142	9.00508	1.78481	2.02384	0.890492	3.03235	1.27359	0	45.5308	16.7637	62.2945	4.13187	26.9103	14.4793	31.3216	198.887	15.28
				10.29	15.29	37.4	22.3304	13.2756	33.373	6	0.402932	0.402932	0.402932	0.0903607	8.99761	1.78643	2.01779	0.887826	3.03209	1.27348	0	45.5721	16.8046	62.3768	4.13319	26.9405	14.475	31.3304	199.093	15.29
				10.3	15.3	37.39	22.3505	13.308	33.4235	6	0.402232	0.402232	0.402232	0.0900085	8.99011	1.78804	2.01174	0.885165	3.0318	1.27336	0	45.6133	16.8455	62.4589	4.13451	26.9706	14.4707	31.3393	199.299	15.3
				10.31	15.31	37.38	22.3706	13.3403	33.4739	6	0.401534	0.401534	0.401534	0.0896577	8.98258	1.78965	2.0057	0.882508	3.03149	1.27323	0	45.6544	16.8865	62.5409	4.13582	27.0007	14.4664	31.3482	199.504	15.31
				10.32	15.32	37.37	22.3907	13.3726	33.5243	6	0.400837	0.400837	0.400837	0.0893081	8.97503	1.79126	1.99967	0.879855	3.03116	1.27309	0	45.6953	16.9274	62.6227	4.13713	27.0307	14.4621	31.357	199.709	15.32
				10.33	15.33	37.36	22.4107	13.4049	33.5746	6	0.400142	0.400142	0.400142	0.0889598	8.96746	1.79286	1.99365	0.877207	3.03081	1.27294	0	45.7361	16.9683	62.7044	4.13843	27.0607	14.4577	31.3659	199.913	15.33
				10.34	15.34	37.35	22.4306	13.4372	33.6248	6	0.399447	0.399447	0.399447	0.0886128	8.95986	1.79445	1.98764	0.874562	3.03043	1.27278	0	45.7768	17.0092	62.786	4.13973	27.0907	14.4532	31.3747	200.116	15.34
				10.35	15.35	37.34	22.4505	13.4695	33.675	6	0.398754	0.398754	0.398754	0.0882671	8.95224	1.79604	1.98164	0.871923	3.03002	1.27261	0	45.8174	17.05	62.8674	4.14103	27.1206	14.4488	31.3836	200.32	15.35
				10.36	15.36	37.33	22.4703	13.5018	33.7251	6	0.398062	0.398062	0.398062	0.0879227	8.94459	1.79763	1.97565	0.869287	3.0296	1.27243	0	45.8578	17.0909	62.9487	4.14232	27.1505	14.4443	31.3924	200.522	15.36
				10.37	15.37	37.32	22.4901	13.5341	33.7752	6	0.397372	0.397372	0.397372	0.0875795	8.93692	1.79921	1.96967	0.866655	3.02915	1.27224	0	45.8981	17.1318	63.0299	4.14361	27.1804	14.4397	31.4012	200.724	15.37
				10.38	15.38	37.31	22.5098	13.5664	33.8252	6	0.396682	0.396682	0.396682	0.0872377	8.92923	1.80078	1.9637	0.864028	3.02868	1.27204	0	45.9383	17.1726	63.1109	4.14489	27.2102	14.4351	31.41	200.926	15.38
				10.39	15.39	37.3	22.5294	13.5986	33.8751	6	0.395994	0.395994	0.395994	0.0868971	8.92152	1.80235	1.95774	0.861406	3.02818	1.27184	0	45.9784	17.2134	63.1918	4.14618	27.2399	14.4305	31.4189	201.127	15.39
				10.4	15.4	37.29	22.549	13.6308	33.9249	6	0.395307	0.395307	0.395307	0.0865577	8.91378	1.80392	1.95179	0.858788	3.02766	1.27162	0	46.0184	17.2542	63.2726	4.14745	27.2697	14.4259	31.4277	201.328	15.4
				10.41	15.41	37.28	22.5685	13.6631	33.9747	6	0.394621	0.394621	0.394621	0.0862196	8.90602	1.80548	1.94585	0.856174	3.02712	1.27139	0	46.0582	17.295	63.3532	4.14873	27.2994	14.4212	31.4365	201.528	15.41
				10.42	15.42	37.27	22.588	13.6953	34.0245	6	0.393937	0.393937	0.393937	0.0858828	8.89823	1.80704	1.93992	0.853564	3.02656	1.27115	0	46.0979	17.3358	63.4337	4.15	27.329	14.4164	31.4453	201.727	15.42
				10.43	15.43	37.26	22.6074	13.7275	34.0741	6	0.393254	0.393254	0.393254	0.0855472	8.89043	1.80859	1.934	0.850959	3.02597	1.27091	0	46.1375	17.3766	63.5141	4.15126	27.3586	14.4117	31.454	201.927	15.43
				10.44	15.44	37.25	22.6267	13.7597	34.1237	6	0.392571	0.392571	0.392571	0.0852129	8.8826	1.81014	1.92809	0.848359	3.02536	1.27065	0	46.177	17.4173	63.5943	4.15252	27.3882	14.4069	31.4628	202.125	15.44
				10.45	15.45	37.24	22.646	13.7919	34.1733	6	0.391891	0.391891	0.391891	0.0848798	8.87475	1.81168	1.92219	0.845763	3.02473	1.27039	0	46.2163	17.4581	63.6744	4.15378	27.4177	14.402	31.4716	202.323	15.45
				10.46	15.46	37.23	22.6652	13.824	34.2227	6	0.391211	0.391211	0.391211	0.084548	8.86688	1.81322	1.9163	0.843171	3.02408	1.27011	0	46.2555	17.4988	63.7543	4.15504	27.4472	14.3972	31.4804	202.521	15.46
				10.47	15.47	37.22	22.6844	13.8562	34.2721	6	0.390533	0.390533	0.390533	0.0842174	8.85899	1.81475	1.91042	0.840584	3.0234	1.26983	0	46.2947	17.5395	63.8341	4.15629	27.4767	14.3923	31.4891	202.718	15.47
				10.48	15.48	37.21	22.7035	13.8883	34.3215	6	0.389855	0.389855	0.389855	0.083888	8.85107	1.81628	1.90455	0.838002	3.02271	1.26954	0	46.3336	17.5802	63.9138	4.15754	27.5061	14.3873	31.4979	202.915	15.48
				10.49	15.49	37.2	22.7225	13.9205	34.3707	6	0.389179	0.389179	0.389179	0.0835599	8.84314	1.8178	1.89869	0.835424	3.02199	1.26923	0	46.3725	17.6208	63.9934	4.15878	27.5354	14.3824	31.5066	203.111	15.49
				10.5	15.5	37.19	22.7415	13.9526	34.42	6	0.388505	0.388505	0.388505	0.0832329	8.83518	1.81932	1.89284	0.832851	3.02124	1.26892	0	46.4113	17.6615	64.0728	4.16002	27.5648	14.3773	31.5153	203.307	15.5
				10.51	15.51	37.18	22.7604	13.9847	34.4691	6	0.387831	0.387831	0.387831	0.0829072	8.82721	1.82084	1.887	0.830282	3.02048	1.2686	0	46.4499	17.7021	64.152	4.16126	27.594	14.3723	31.5241	203.502	15.51
				10.52	15.52	37.17	22.7793	14.0168	34.5182	6	0.387159	0.387159	0.387159	0.0825827	8.81921	1.82235	1.88118	0.827718	3.0197	1.26827	0	46.4884	17.7428	64.2312	4.16249	27.6233	14.3672	31.5328	203.696	15.52
				10.53	15.53	37.16	22.7981	14.0489	34.5672	6	0.386487	0.386487	0.386487	0.0822594	8.81119	1.82385	1.87536	0.825159	3.01889	1.26793	0	46.5268	17.7834	64.3102	4.16372	27.6525	14.3621	31.5415	203.891	15.53
				10.54	15.54	37.15	22.8169	14.0809	34.6161	6	0.385817	0.385817	0.385817	0.0819373	8.80315	1.82535	1.86955	0.822604	3.01806	1.26758	0	46.5651	17.824	64.389	4.16494	27.6817	14.357	31.5502	204.084	15.54
				10.55	15.55	37.14	22.8356	14.113	34.665	6	0.385149	0.385149	0.385149	0.0816164	8.79509	1.82685	1.86376	0.820054	3.01721	1.26723	0	46.6032	17.8645	64.4677	4.16617	27.7108	14.3518	31.5589	204.277	15.55
				10.56	15.56	37.13	22.8542	14.145	34.7138	6	0.384481	0.384481	0.384481	0.0812967	8.78702	1.82834	1.85797	0.817508	3.01634	1.26686	0	46.6413	17.9051	64.5463	4.16738	27.7399	14.3466	31.5676	204.47	15.56
				10.57	15.57	37.12	22.8728	14.177	34.7625	6	0.383815	0.383815	0.383815	0.0809782	8.77892	1.82982	1.8522	0.814967	3.01544	1.26649	0	46.6792	17.9456	64.6248	4.1686	27.7689	14.3413	31.5763	204.662	15.57
				10.58	15.58	37.11	22.8913	14.209	34.8112	6	0.38315	0.38315	0.38315	0.0806609	8.7708	1.83131	1.84643	0.812431	3.01453	1.2661	0	46.717	17.9861	64.7031	4.16981	27.7979	14.3361	31.585	204.854	15.58
				10.59	15.59	37.1	22.9098	14.241	34.8598	6	0.382486	0.382486	0.382486	0.0803448	8.76266	1.83278	1.84068	0.8099	3.01359	1.26571	0	46.7547	18.0266	64.7813	4.17102	27.8269	14.3308	31.5937	205.045	15.59
				10.6	15.6	37.09	22.9282	14.273	34.9084	6	0.381823	0.381823	0.381823	0.0800298	8.75451	1.83425	1.83494	0.807373	3.01263	1.26531	0	46.7922	18.0671	64.8593	4.17222	27.8558	14.3254	31.6023	205.236	15.6
				10.61	15.61	37.08	22.9465	14.305	34.9569	6	0.381161	0.381161	0.381161	0.079716	8.74633	1.83572	1.82921	0.804851	3.01166	1.2649	0	46.8297	18.1076	64.9372	4.17342	27.8847	14.3201	31.611	205.426	15.61
				10.62	15.62	37.07	22.9648	14.3369	35.0053	6	0.380501	0.380501	0.380501	0.0794034	8.73814	1.83719	1.82349	0.802334	3.01066	1.26448	0	46.867	18.148	65.015	4.17462	27.9136	14.3147	31.6196	205.616	15.62
				10.63	15.63	37.06	22.9831	14.3688	35.0536	6	0.379842	0.379842	0.379842	0.079092	8.72993	1.83865	1.81778	0.799821	3.00964	1.26405	0	46.9042	18.1884	65.0926	4.17581	27.9424	14.3092	31.6283	205.805	15.63
				10.64	15.64	37.05	23.0012	14.4008	35.1019	6	0.379184	0.379184	0.379184	0.0787817	8.7217	1.8401	1.81208	0.797314	3.0086	1.26361	0	46.9413	18.2288	65.1701	4.177	27.9711	14.3038	31.6369	205.994	15.64
				10.65	15.65	37.04	23.0194	14.4327	35.1501	6	0.378527	0.378527	0.378527	0.0784726	8.71345	1.84155	1.80639	0.794811	3.00754	1.26316	0	46.9783	18.2692	65.2475	4.17819	27.9998	14.2983	31.6455	206.182	15.65
				10.66	15.66	37.03	23.0374	14.4645	35.1982	6	0.377871	0.377871	0.377871	0.0781646	8.70518	1.84299	1.80071	0.792313	3.00645	1.26271	0	47.0152	18.3095	65.3247	4.17937	28.0285	14.2927	31.6541	206.37	15.66
				10.67	15.67	37.02	23.0554	14.4964	35.2463	6	0.377217	0.377217	0.377217	0.0778578	8.6969	1.84443	1.79504	0.78982	3.00535	1.26225	0	47.0519	18.3499	65.4018	4.18055	28.0572	14.2872	31.6628	206.557	15.67
				10.68	15.68	37.01	23.0734	14.5283	35.2943	6	0.376564	0.376564	0.376564	0.0775521	8.6886	1.84587	1.78939	0.787331	3.00423	1.26178	0	47.0885	18.3902	65.4787	4.18173	28.0858	14.2816	31.6714	206.744	15.68
				10.69	15.69	37	23.0913	14.5601	35.3422	6	0.375911	0.375911	0.375911	0.0772476	8.68028	1.8473	1.78374	0.784848	3.00308	1.2613	0	47.1251	18.4305	65.5555	4.1829	28.1143	14.276	31.6799	206.931	15.69
				10.7	15.7	36.99	23.1091	14.5919	35.3901	6	0.37526	0.37526	0.37526	0.0769442	8.67194	1.84873	1.77811	0.782369	3.00192	1.26081	0	47.1615	18.4708	65.6322	4.18407	28.1428	14.2703	31.6885	207.117	15.7
				10.71	15.71	36.98	23.1269	14.6237	35.4379	6	0.374611	0.374611	0.374611	0.0766419	8.66358	1.85015	1.77249	0.779895	3.00074	1.26031	0	47.1977	18.511	65.7088	4.18523	28.1713	14.2646	31.6971	207.302	15.71
				10.72	15.72	36.97	23.1446	14.6555	35.4856	6	0.373962	0.373962	0.373962	0.0763408	8.65521	1.85157	1.76688	0.777426	2.99953	1.2598	0	47.2339	18.5512	65.7852	4.18639	28.1997	14.2589	31.7057	207.487	15.72
				10.73	15.73	36.96	23.1623	14.6872	35.5333	6	0.373315	0.373315	0.373315	0.0760408	8.64682	1.85298	1.76128	0.774962	2.99831	1.25929	0	47.27	18.5914	65.8614	4.18755	28.2281	14.2532	31.7143	207.671	15.73
				10.74	15.74	36.95	23.1799	14.719	35.5809	6	0.372668	0.372668	0.372668	0.0757419	8.63842	1.85439	1.75569	0.772503	2.99707	1.25877	0	47.3059	18.6316	65.9375	4.18871	28.2565	14.2474	31.7228	207.855	15.74
				10.75	15.75	36.94	23.1975	14.7507	35.6284	6	0.372023	0.372023	0.372023	0.0754441	8.63	1.8558	1.75011	0.770049	2.9958	1.25824	0	47.3418	18.6718	66.0135	4.18986	28.2848	14.2416	31.7314	208.039	15.75
				10.76	15.76	36.93	23.215	14.7824	35.6759	6	0.371379	0.371379	0.371379	0.0751474	8.62156	1.8572	1.74454	0.7676	2.99452	1.2577	0	47.3775	18.7119	66.0894	4.19101	28.3131	14.2358	31.7399	208.222	15.76
				10.77	15.77	36.92	23.2324	14.8141	35.7233	6	0.370737	0.370737	0.370737	0.0748519	8.6131	1.85859	1.73899	0.765155	2.99322	1.25715	0	47.4131	18.752	66.1651	4.19215	28.3413	14.23	31.7484	208.404	15.77
				10.78	15.78	36.91	23.2498	14.8458	35.7706	6	0.370095	0.370095	0.370095	0.0745574	8.60463	1.85998	1.73344	0.762716	2.99189	1.2566	0	47.4486	18.7921	66.2407	4.19329	28.3695	14.2241	31.757	208.586	15.78
				10.79	15.79	36.9	23.2671	14.8774	35.8178	6	0.369454	0.369454	0.369454	0.0742641	8.59615	1.86137	1.72791	0.760281	2.99055	1.25603	0	47.4839	18.8322	66.3161	4.19443	28.3976	14.2182	31.7655	208.768	15.79
				10.8	15.8	36.89	23.2844	14.9091	35.865	6	0.368815	0.368815	0.368815	0.0739718	8.58764	1.86275	1.72239	0.757852	2.98919	1.25546	0	47.5192	18.8722	66.3914	4.19557	28.4257	14.2122	31.774	208.949	15.8
				10.81	15.81	36.88	23.3016	14.9407	35.9121	6	0.368177	0.368177	0.368177	0.0736806	8.57912	1.86413	1.71688	0.755427	2.98781	1.25488	0	47.5544	18.9123	66.4666	4.1967	28.4538	14.2063	31.7825	209.13	15.81
				10.82	15.82	36.87	23.3188	14.9723	35.9592	6	0.36754	0.36754	0.36754	0.0733906	8.57059	1.8655	1.71138	0.753007	2.98641	1.25429	0	47.5894	18.9522	66.5416	4.19783	28.4818	14.2003	31.791	209.31	15.82
				10.83	15.83	36.86	23.3359	15.0039	36.0062	6	0.366904	0.366904	0.366904	0.0731016	8.56204	1.86687	1.70589	0.750593	2.98499	1.2537	0	47.6243	18.9922	66.6165	4.19895	28.5098	14.1943	31.7995	209.489	15.83
				10.84	15.84	36.85	23.353	15.0354	36.0531	6	0.366269	0.366269	0.366269	0.0728137	8.55348	1.86824	1.70042	0.748183	2.98355	1.25309	0	47.6591	19.0322	66.6913	4.20007	28.5377	14.1882	31.8079	209.669	15.84
				10.85	15.85	36.84	23.37	15.0669	36.0999	6	0.365636	0.365636	0.365636	0.0725268	8.5449	1.8696	1.69495	0.745778	2.98209	1.25248	0	47.6938	19.0721	66.7659	4.20119	28.5656	14.1821	31.8164	209.847	15.85
				10.86	15.86	36.83	23.3869	15.0985	36.1467	6	0.365003	0.365003	0.365003	0.0722411	8.53631	1.87095	1.6895	0.743379	2.98062	1.25186	0	47.7284	19.112	66.8404	4.20231	28.5934	14.176	31.8249	210.026	15.86
				10.87	15.87	36.82	23.4038	15.13	36.1934	6	0.364372	0.364372	0.364372	0.0719564	8.5277	1.87231	1.68405	0.740984	2.97912	1.25123	0	47.7629	19.1518	66.9147	4.20342	28.6213	14.1699	31.8333	210.203	15.87
				10.88	15.88	36.81	23.4207	15.1614	36.24	6	0.363742	0.363742	0.363742	0.0716728	8.51907	1.87365	1.67862	0.738594	2.97761	1.2506	0	47.7973	19.1917	66.989	4.20453	28.649	14.1638	31.8418	210.381	15.88
				10.89	15.89	36.8	23.4374	15.1929	36.2866	6	0.363113	0.363113	0.363113	0.0713902	8.51044	1.875	1.6732	0.73621	2.97608	1.24995	0	47.8315	19.2315	67.063	4.20563	28.6768	14.1576	31.8502	210.558	15.89
				10.9	15.9	36.79	23.4542	15.2243	36.3331	6	0.362485	0.362485	0.362485	0.0711087	8.50179	1.87633	1.6678	0.73383	2.97453	1.2493	0	47.8657	19.2713	67.137	4.20673	28.7044	14.1514	31.8586	210.734	15.9
				10.91	15.91	36.78	23.4709	15.2557	36.3795	6	0.361858	0.361858	0.361858	0.0708282	8.49312	1.87767	1.6624	0.731456	2.97296	1.24864	0	47.8997	19.3111	67.2108	4.20783	28.7321	14.1451	31.8671	210.91	15.91
				10.92	15.92	36.77	23.4875	15.2871	36.4259	6	0.361232	0.361232	0.361232	0.0705488	8.48444	1.879	1.65701	0.729086	2.97137	1.24797	0	47.9336	19.3508	67.2844	4.20893	28.7597	14.1389	31.8755	211.085	15.92
				10.93	15.93	36.76	23.5041	15.3185	36.4721	6	0.360608	0.360608	0.360608	0.0702704	8.47575	1.88032	1.65164	0.726722	2.96976	1.2473	0	47.9675	19.3905	67.358	4.21002	28.7872	14.1326	31.8839	211.26	15.93
				10.94	15.94	36.75	23.5206	15.3498	36.5184	6	0.359984	0.359984	0.359984	0.0699931	8.46704	1.88165	1.64628	0.724362	2.96814	1.24662	0	48.0012	19.4302	67.4313	4.21111	28.8148	14.1263	31.8923	211.435	15.94
				10.95	15.95	36.74	23.537	15.3812	36.5645	6	0.359362	0.359362	0.359362	0.0697168	8.45832	1.88296	1.64093	0.722008	2.96649	1.24593	0	48.0348	19.4698	67.5046	4.2122	28.8422	14.12	31.9006	211.609	15.95
				10.96	15.96	36.73	23.5534	15.4125	36.6106	6	0.358741	0.358741	0.358741	0.0694416	8.44959	1.88428	1.63559	0.719659	2.96483	1.24523	0	48.0682	19.5095	67.5777	4.21328	28.8697	14.1136	31.909	211.782	15.96
				10.97	15.97	36.72	23.5698	15.4438	36.6566	6	0.358121	0.358121	0.358121	0.0691673	8.44084	1.88558	1.63026	0.717314	2.96316	1.24453	0	48.1016	19.5491	67.6507	4.21436	28.8971	14.1072	31.9174	211.956	15.97
				10.98	15.98	36.71	23.5861	15.475	36.7025	6	0.357502	0.357502	0.357502	0.0688941	8.43208	1.88689	1.62494	0.714975	2.96146	1.24381	0	48.1349	19.5886	67.7235	4.21543	28.9244	14.1008	31.9258	212.128	15.98
				10.99	15.99	36.7	23.6024	15.5063	36.7484	6	0.356884	0.356884	0.356884	0.0686219	8.42331	1.88819	1.61964	0.712641	2.95974	1.24309	0	48.1681	19.6282	67.7962	4.21651	28.9517	14.0944	31.9341	212.3	15.99
				11	16	36.69	23.6185	15.5375	36.7942	6	0.356267	0.356267	0.356267	0.0683508	8.41452	1.88948	1.61435	0.710312	2.95801	1.24237	0	48.2011	19.6677	67.8688	4.21758	28.979	14.0879	31.9424	212.472	16
				11.01	16.01	36.68	23.6347	15.5687	36.8399	6	0.355652	0.355652	0.355652	0.0680806	8.40572	1.89078	1.60906	0.707988	2.95626	1.24163	0	48.2341	19.7072	67.9412	4.21864	29.0062	14.0814	31.9508	212.643	16.01
				11.02	16.02	36.67	23.6508	15.5998	36.8855	6	0.355037	0.355037	0.355037	0.0678115	8.39691	1.89206	1.60379	0.70567	2.9545	1.24089	0	48.2669	19.7466	68.0135	4.21971	29.0334	14.0749	31.9591	212.814	16.02
				11.03	16.03	36.66	23.6668	15.631	36.9311	6	0.354424	0.354424	0.354424	0.0675433	8.38809	1.89335	1.59854	0.703356	2.95271	1.24014	0	48.2996	19.7861	68.0857	4.22077	29.0605	14.0684	31.9674	212.985	16.03
				11.04	16.04	36.65	23.6828	15.6621	36.9766	6	0.353812	0.353812	0.353812	0.0672762	8.37925	1.89462	1.59329	0.701047	2.95091	1.23938	0	48.3323	19.8255	68.1577	4.22182	29.0876	14.0619	31.9757	213.154	16.04
				11.05	16.05	36.64	23.6987	15.6932	37.0221	6	0.3532	0.3532	0.3532	0.0670101	8.3704	1.8959	1.58805	0.698744	2.94909	1.23862	0	48.3648	19.8648	68.2296	4.22288	29.1147	14.0553	31.984	213.324	16.05
				11.06	16.06	36.63	23.7146	15.7243	37.0675	6	0.35259	0.35259	0.35259	0.0667449	8.36154	1.89717	1.58283	0.696445	2.94725	1.23785	0	48.3972	19.9042	68.3014	4.22393	29.1417	14.0487	31.9923	213.493	16.06
				11.07	16.07	36.62	23.7304	15.7554	37.1128	6	0.351981	0.351981	0.351981	0.0664808	8.35267	1.89844	1.57762	0.694152	2.9454	1.23707	0	48.4295	19.9435	68.373	4.22498	29.1687	14.0421	32.0006	213.661	16.07
				11.08	16.08	36.61	23.7462	15.7864	37.158	6	0.351373	0.351373	0.351373	0.0662176	8.34379	1.8997	1.57242	0.691864	2.94353	1.23628	0	48.4617	19.9828	68.4444	4.22602	29.1956	14.0354	32.0089	213.829	16.08
				11.09	16.09	36.6	23.7619	15.8174	37.2031	6	0.350767	0.350767	0.350767	0.0659554	8.33489	1.90096	1.56723	0.689581	2.94164	1.23549	0	48.4938	20.022	68.5158	4.22706	29.2225	14.0288	32.0172	213.997	16.09
				11.1	16.1	36.59	23.7776	15.8484	37.2482	6	0.350161	0.350161	0.350161	0.0656942	8.32599	1.90221	1.56205	0.687303	2.93974	1.23469	0	48.5258	20.0612	68.587	4.2281	29.2493	14.0221	32.0254	214.164	16.1
				11.11	16.11	36.58	23.7932	15.8793	37.2933	6	0.349556	0.349556	0.349556	0.065434	8.31707	1.90346	1.55689	0.68503	2.93781	1.23388	0	48.5576	20.1004	68.6581	4.22914	29.2761	14.0154	32.0337	214.331	16.11
				11.12	16.12	36.57	23.8088	15.9103	37.3382	6	0.348952	0.348952	0.348952	0.0651747	8.30814	1.9047	1.55173	0.682763	2.93587	1.23307	0	48.5894	20.1396	68.729	4.23017	29.3029	14.0086	32.0419	214.497	16.12
				11.13	16.13	36.56	23.8243	15.9412	37.3831	6	0.34835	0.34835	0.34835	0.0649165	8.2992	1.90595	1.54659	0.6805	2.93392	1.23225	0	48.6211	20.1787	68.7998	4.2312	29.3296	14.0019	32.0501	214.663	16.13
				11.14	16.14	36.55	23.8398	15.9721	37.4279	6	0.347749	0.347749	0.347749	0.0646591	8.29025	1.90718	1.54146	0.678243	2.93195	1.23142	0	48.6526	20.2178	68.8704	4.23223	29.3563	13.9951	32.0584	214.828	16.14
				11.15	16.15	36.54	23.8552	16.0029	37.4726	6	0.347148	0.347148	0.347148	0.0644028	8.28129	1.90842	1.53634	0.67599	2.92996	1.23058	0	48.6841	20.2569	68.941	4.23325	29.3829	13.9883	32.0666	214.993	16.15
				11.16	16.16	36.53	23.8706	16.0338	37.5173	6	0.346549	0.346549	0.346549	0.0641474	8.27232	1.90965	1.53123	0.673743	2.92796	1.22974	0	48.7154	20.2959	69.0114	4.23427	29.4095	13.9815	32.0748	215.158	16.16
				11.17	16.17	36.52	23.8859	16.0646	37.5619	6	0.345951	0.345951	0.345951	0.0638929	8.26334	1.91087	1.52614	0.671501	2.92593	1.22889	0	48.7467	20.3349	69.0816	4.23529	29.4361	13.9746	32.083	215.322	16.17
				11.18	16.18	36.51	23.9011	16.0954	37.6064	6	0.345354	0.345354	0.345354	0.0636394	8.25434	1.91209	1.52106	0.669264	2.9239	1.22804	0	48.7778	20.3739	69.1517	4.2363	29.4626	13.9678	32.0912	215.485	16.18
				11.19	16.19	36.5	23.9164	16.1261	37.6508	6	0.344757	0.344757	0.344757	0.0633869	8.24534	1.91331	1.51598	0.667032	2.92184	1.22717	0	48.8089	20.4128	69.2217	4.23731	29.489	13.9609	32.0993	215.648	16.19
				11.2	16.2	36.49	23.9315	16.1569	37.6952	6	0.344162	0.344162	0.344162	0.0631353	8.23633	1.91452	1.51092	0.664806	2.91977	1.2263	0	48.8398	20.4517	69.2915	4.23832	29.5155	13.954	32.1075	215.811	16.2
				11.21	16.21	36.48	23.9466	16.1876	37.7395	6	0.343568	0.343568	0.343568	0.0628846	8.2273	1.91573	1.50587	0.662584	2.91769	1.22543	0	48.8707	20.4906	69.3612	4.23933	29.5418	13.9471	32.1157	215.973	16.21
				11.22	16.22	36.47	23.9617	16.2182	37.7838	6	0.342976	0.342976	0.342976	0.0626349	8.21827	1.91693	1.50084	0.660368	2.91559	1.22455	0	48.9014	20.5294	69.4308	4.24033	29.5682	13.9401	32.1238	216.135	16.22
				11.23	16.23	36.46	23.9767	16.2489	37.8279	6	0.342384	0.342384	0.342384	0.0623861	8.20923	1.91814	1.49581	0.658157	2.91347	1.22366	0	48.932	20.5682	69.5003	4.24133	29.5945	13.9331	32.132	216.296	16.23
				11.24	16.24	36.45	23.9916	16.2795	37.872	6	0.341793	0.341793	0.341793	0.0621382	8.20018	1.91933	1.4908	0.655951	2.91134	1.22276	0	48.9625	20.607	69.5696	4.24233	29.6207	13.9262	32.1401	216.457	16.24
				11.25	16.25	36.44	24.0066	16.3101	37.916	6	0.341203	0.341203	0.341203	0.0618912	8.19111	1.92052	1.4858	0.65375	2.90919	1.22186	0	48.993	20.6457	69.6387	4.24332	29.6469	13.9192	32.1482	216.618	16.25
				11.26	16.26	36.43	24.0214	16.3407	37.96	6	0.340615	0.340615	0.340615	0.0616452	8.18204	1.92171	1.4808	0.651554	2.90702	1.22095	0	49.0233	20.6845	69.7077	4.24431	29.6731	13.9121	32.1563	216.778	16.26
				11.27	16.27	36.42	24.0362	16.3713	38.0039	6	0.340027	0.340027	0.340027	0.0614001	8.17296	1.9229	1.47583	0.649363	2.90484	1.22003	0	49.0535	20.7231	69.7766	4.2453	29.6992	13.9051	32.1644	216.937	16.27
				11.28	16.28	36.41	24.051	16.4018	38.0477	6	0.33944	0.33944	0.33944	0.0611559	8.16387	1.92408	1.47086	0.647178	2.90264	1.21911	0	49.0836	20.7618	69.8454	4.24628	29.7253	13.898	32.1725	217.096	16.28
				11.29	16.29	36.4	24.0657	16.4323	38.0914	6	0.338855	0.338855	0.338855	0.0609126	8.15477	1.92526	1.4659	0.644998	2.90043	1.21818	0	49.1136	20.8004	69.914	4.24727	29.7514	13.8909	32.1806	217.255	16.29
				11.3	16.3	36.39	24.0803	16.4628	38.1351	6	0.33827	0.33827	0.33827	0.0606702	8.14566	1.92643	1.46096	0.642822	2.89821	1.21725	0	49.1436	20.8389	69.9825	4.24825	29.7774	13.8838	32.1887	217.413	16.3
				11.31	16.31	36.38	24.095	16.4932	38.1787	6	0.337687	0.337687	0.337687	0.0604287	8.13655	1.9276	1.45603	0.640652	2.89597	1.21631	0	49.1734	20.8775	70.0509	4.24922	29.8033	13.8767	32.1968	217.571	16.31
				11.32	16.32	36.37	24.1095	16.5236	38.2222	6	0.337104	0.337104	0.337104	0.0601882	8.12742	1.92876	1.45111	0.638487	2.89371	1.21536	0	49.2031	20.916	70.1191	4.25019	29.8292	13.8696	32.2048	217.728	16.32
				11.33	16.33	36.36	24.124	16.554	38.2656	6	0.336523	0.336523	0.336523	0.0599485	8.11829	1.92992	1.4462	0.636328	2.89144	1.2144	0	49.2327	20.9544	70.1872	4.25117	29.8551	13.8624	32.2129	217.885	16.33
				11.34	16.34	36.35	24.1385	16.5844	38.309	6	0.335942	0.335942	0.335942	0.0597097	8.10914	1.93108	1.4413	0.634173	2.88915	1.21344	0	49.2622	20.9929	70.2551	4.25213	29.8809	13.8552	32.2209	218.042	16.34
				11.35	16.35	36.34	24.1529	16.6147	38.3523	6	0.335363	0.335363	0.335363	0.0594718	8.09999	1.93223	1.43642	0.632023	2.88685	1.21248	0	49.2916	21.0313	70.3229	4.2531	29.9067	13.848	32.229	218.198	16.35
				11.36	16.36	36.33	24.1673	16.645	38.3955	6	0.334785	0.334785	0.334785	0.0592348	8.09083	1.93338	1.43154	0.629879	2.88453	1.2115	0	49.321	21.0696	70.3906	4.25406	29.9325	13.8408	32.237	218.353	16.36
				11.37	16.37	36.32	24.1816	16.6753	38.4387	6	0.334208	0.334208	0.334208	0.0589987	8.08167	1.93453	1.42668	0.62774	2.8822	1.21052	0	49.3502	21.108	70.4581	4.25502	29.9582	13.8336	32.245	218.509	16.37
				11.38	16.38	36.31	24.1958	16.7055	38.4818	6	0.333631	0.333631	0.333631	0.0587634	8.07249	1.93567	1.42183	0.625605	2.87985	1.20954	0	49.3793	21.1462	70.5255	4.25597	29.9838	13.8263	32.253	218.663	16.38
				11.39	16.39	36.3	24.2101	16.7358	38.5248	6	0.333056	0.333056	0.333056	0.058529	8.06331	1.93681	1.41699	0.623476	2.87749	1.20855	0	49.4083	21.1845	70.5928	4.25693	30.0094	13.819	32.261	218.818	16.39
				11.4	16.4	36.29	24.2242	16.7659	38.5678	6	0.332482	0.332482	0.332482	0.0582955	8.05412	1.93794	1.41216	0.621353	2.87511	1.20755	0	49.4372	21.2227	70.6599	4.25788	30.035	13.8117	32.269	218.972	16.4
				11.41	16.41	36.28	24.2384	16.7961	38.6106	6	0.331909	0.331909	0.331909	0.0580629	8.04492	1.93907	1.40735	0.619234	2.87272	1.20654	0	49.466	21.2609	70.7269	4.25883	30.0605	13.8044	32.277	219.125	16.41
				11.42	16.42	36.27	24.2524	16.8262	38.6534	6	0.331336	0.331336	0.331336	0.0578311	8.03571	1.94019	1.40255	0.61712	2.87032	1.20553	0	49.4948	21.299	70.7938	4.25977	30.086	13.7971	32.2849	219.278	16.42
				11.43	16.43	36.26	24.2665	16.8563	38.6962	6	0.330765	0.330765	0.330765	0.0576002	8.0265	1.94132	1.39775	0.615012	2.8679	1.20452	0	49.5234	21.3371	70.8605	4.26071	30.1115	13.7898	32.2929	219.431	16.43
				11.44	16.44	36.25	24.2804	16.8864	38.7388	6	0.330195	0.330195	0.330195	0.0573702	8.01728	1.94243	1.39297	0.612908	2.86546	1.2035	0	49.5519	21.3752	70.9271	4.26165	30.1369	13.7824	32.3008	219.583	16.44
				11.45	16.45	36.24	24.2944	16.9165	38.7814	6	0.329626	0.329626	0.329626	0.057141	8.00805	1.94355	1.3882	0.61081	2.86302	1.20247	0	49.5803	21.4133	70.9936	4.26259	30.1622	13.775	32.3088	219.735	16.45
				11.46	16.46	36.23	24.3082	16.9465	38.8239	6	0.329057	0.329057	0.329057	0.0569127	7.99881	1.94466	1.38345	0.608717	2.86055	1.20143	0	49.6087	21.4513	71.0599	4.26352	30.1876	13.7676	32.3167	219.886	16.46
				11.47	16.47	36.22	24.3221	16.9765	38.8664	6	0.32849	0.32849	0.32849	0.0566852	7.98957	1.94577	1.3787	0.606629	2.85808	1.20039	0	49.6369	21.4892	71.1261	4.26445	30.2128	13.7602	32.3246	220.037	16.47
				11.48	16.48	36.21	24.3359	17.0064	38.9087	6	0.327924	0.327924	0.327924	0.0564585	7.98032	1.94687	1.37397	0.604546	2.85559	1.19935	0	49.665	21.5271	71.1922	4.26538	30.2381	13.7528	32.3326	220.187	16.48
				11.49	16.49	36.2	24.3496	17.0364	38.951	6	0.327359	0.327359	0.327359	0.0562327	7.97106	1.94797	1.36924	0.602468	2.85308	1.1983	-1.9984e-15	49.6931	21.565	71.2581	4.26631	30.2633	13.7453	32.3405	220.337	16.49
				11.5	16.5	36.19	24.3633	17.0663	38.9932	6	0.326795	0.326795	0.326795	0.0560078	7.9618	1.94906	1.36453	0.600395	2.85057	1.19724	0	49.721	21.6029	71.3239	4.26723	30.2884	13.7379	32.3483	220.487	16.5
				11.51	16.51	36.18	24.3769	17.0961	39.0354	6	0.326231	0.326231	0.326231	0.0557836	7.95253	1.95016	1.35983	0.598327	2.84803	1.19617	0	49.7489	21.6407	71.3896	4.26815	30.3135	13.7304	32.3562	220.636	16.51
				11.52	16.52	36.17	24.3905	17.126	39.0775	6	0.325669	0.325669	0.325669	0.0555603	7.94325	1.95124	1.35515	0.596265	2.84549	1.19511	0	49.7766	21.6785	71.4551	4.26907	30.3386	13.7229	32.3641	220.785	16.52
				11.53	16.53	36.16	24.4041	17.1558	39.1195	6	0.325108	0.325108	0.325108	0.0553379	7.93397	1.95233	1.35047	0.594207	2.84293	1.19403	0	49.8043	21.7162	71.5205	4.26998	30.3636	13.7154	32.372	220.933	16.53
				11.54	16.54	36.15	24.4176	17.1856	39.1614	6	0.324548	0.324548	0.324548	0.0551162	7.92468	1.95341	1.34581	0.592155	2.84036	1.19295	0	49.8318	21.7539	71.5857	4.2709	30.3886	13.7079	32.3798	221.081	16.54
				11.55	16.55	36.14	24.4311	17.2153	39.2033	6	0.323988	0.323988	0.323988	0.0548954	7.91538	1.95448	1.34115	0.590107	2.83777	1.19186	0	49.8593	21.7915	71.6508	4.2718	30.4135	13.7003	32.3877	221.229	16.55
				11.56	16.56	36.13	24.4445	17.245	39.2451	6	0.32343	0.32343	0.32343	0.0546754	7.90608	1.95556	1.33651	0.588065	2.83517	1.19077	0	49.8867	21.8292	71.7158	4.27271	30.4384	13.6928	32.3955	221.376	16.56
				11.57	16.57	36.12	24.4578	17.2747	39.2868	6	0.322873	0.322873	0.322873	0.0544562	7.89677	1.95663	1.33188	0.586028	2.83256	1.18967	0	49.914	21.8667	71.7807	4.27362	30.4633	13.6852	32.4033	221.523	16.57
				11.58	16.58	36.11	24.4712	17.3044	39.3284	6	0.322316	0.322316	0.322316	0.0542379	7.88745	1.95769	1.32726	0.583996	2.82993	1.18857	0	49.9411	21.9043	71.8454	4.27452	30.4881	13.6776	32.4112	221.669	16.58
				11.59	16.59	36.1	24.4844	17.334	39.37	6	0.321761	0.321761	0.321761	0.0540203	7.87813	1.95875	1.32266	0.581969	2.82729	1.18746	-1.9984e-15	49.9682	21.9418	71.91	4.27542	30.5128	13.67	32.419	221.815	16.59
				11.6	16.6	36.09	24.4977	17.3636	39.4115	6	0.321207	0.321207	0.321207	0.0538036	7.86881	1.95981	1.31806	0.579947	2.82464	1.18635	0	49.9952	21.9792	71.9745	4.27631	30.5376	13.6624	32.4268	221.96	16.6
				11.61	16.61	36.08	24.5108	17.3932	39.4529	6	0.320653	0.320653	0.320653	0.0535876	7.85948	1.96087	1.31348	0.57793	2.82197	1.18523	0	50.0221	22.0167	72.0388	4.2772	30.5622	13.6548	32.4345	222.105	16.61
				11.62	16.62	36.07	24.524	17.4227	39.4943	6	0.320101	0.320101	0.320101	0.0533725	7.85014	1.96192	1.30891	0.575918	2.81929	1.1841	0	50.0489	22.0541	72.103	4.2781	30.5869	13.6471	32.4423	222.25	16.62
				11.63	16.63	36.06	24.5371	17.4522	39.5356	6	0.319549	0.319549	0.319549	0.0531581	7.8408	1.96296	1.30434	0.573911	2.8166	1.18297	0	50.0756	22.0914	72.167	4.27898	30.6115	13.6394	32.4501	222.394	16.63
				11.64	16.64	36.05	24.5501	17.4817	39.5768	6	0.318999	0.318999	0.318999	0.0529446	7.83145	1.96401	1.29979	0.57191	2.8139	1.18184	0	50.1022	22.1287	72.231	4.27987	30.636	13.6318	32.4578	222.538	16.64
				11.65	16.65	36.04	24.5631	17.5111	39.6179	6	0.318449	0.318449	0.318449	0.0527318	7.82209	1.96505	1.29526	0.569913	2.81118	1.1807	0	50.1288	22.166	72.2947	4.28075	30.6606	13.6241	32.4656	222.681	16.65
				11.66	16.66	36.03	24.5761	17.5405	39.659	6	0.3179	0.3179	0.3179	0.0525198	7.81273	1.96608	1.29073	0.567921	2.80845	1.17955	0	50.1552	22.2032	72.3584	4.28163	30.685	13.6164	32.4733	222.824	16.66
				11.67	16.67	36.02	24.589	17.5699	39.7	6	0.317353	0.317353	0.317353	0.0523087	7.80337	1.96712	1.28622	0.565935	2.80571	1.1784	0	50.1816	22.2404	72.4219	4.28251	30.7094	13.6086	32.4811	222.967	16.67
				11.68	16.68	36.01	24.6018	17.5992	39.7409	6	0.316806	0.316806	0.316806	0.0520982	7.794	1.96815	1.28171	0.563953	2.80295	1.17724	0	50.2078	22.2775	72.4853	4.28338	30.7338	13.6009	32.4888	223.109	16.68
				11.69	16.69	36	24.6146	17.6285	39.7817	6	0.31626	0.31626	0.31626	0.0518886	7.78463	1.96917	1.27722	0.561977	2.80018	1.17608	0	50.234	22.3146	72.5486	4.28426	30.7582	13.5932	32.4965	223.25	16.69
				11.7	16.7	35.99	24.6274	17.6578	39.8225	6	0.315715	0.315715	0.315715	0.0516798	7.77525	1.97019	1.27274	0.560005	2.7974	1.17491	0	50.26	22.3517	72.6117	4.28513	30.7825	13.5854	32.5042	223.392	16.7
				11.71	16.71	35.98	24.6401	17.6871	39.8632	6	0.315171	0.315171	0.315171	0.0514717	7.76586	1.97121	1.26827	0.558038	2.79461	1.17374	0	50.286	22.3887	72.6747	4.28599	30.8067	13.5776	32.5119	223.533	16.71
				11.72	16.72	35.97	24.6528	17.7163	39.9038	6	0.314628	0.314628	0.314628	0.0512644	7.75647	1.97223	1.26381	0.556077	2.7918	1.17256	0	50.3119	22.4257	72.7376	4.28686	30.831	13.5698	32.5196	223.673	16.72
				11.73	16.73	35.96	24.6655	17.7455	39.9444	6	0.314086	0.314086	0.314086	0.0510578	7.74708	1.97324	1.25936	0.55412	2.78899	1.17137	0	50.3377	22.4626	72.8003	4.28772	30.8551	13.562	32.5272	223.813	16.73
				11.74	16.74	35.95	24.6781	17.7746	39.9849	6	0.313545	0.313545	0.313545	0.050852	7.73768	1.97424	1.25493	0.552169	2.78616	1.17019	0	50.3634	22.4995	72.8629	4.28858	30.8793	13.5542	32.5349	223.953	16.74
				11.75	16.75	35.94	24.6906	17.8037	40.0253	6	0.313005	0.313005	0.313005	0.050647	7.72828	1.97525	1.25051	0.550222	2.78331	1.16899	0	50.389	22.5364	72.9254	4.28944	30.9033	13.5464	32.5426	224.092	16.75
				11.76	16.76	35.93	24.7031	17.8328	40.0656	6	0.312466	0.312466	0.312466	0.0504427	7.71887	1.97625	1.24609	0.548281	2.78046	1.16779	0	50.4145	22.5732	72.9877	4.29029	30.9274	13.5385	32.5502	224.231	16.76
				11.77	16.77	35.92	24.7156	17.8619	40.1059	6	0.311927	0.311927	0.311927	0.0502392	7.70946	1.97725	1.24169	0.546344	2.77759	1.16659	0	50.4399	22.61	73.0499	4.29114	30.9514	13.5307	32.5578	224.37	16.77
				11.78	16.78	35.91	24.728	17.8909	40.1461	6	0.31139	0.31139	0.31139	0.0500365	7.70005	1.97824	1.2373	0.544413	2.77471	1.16538	0	50.4653	22.6467	73.112	4.29199	30.9754	13.5228	32.5654	224.508	16.78
				11.79	16.79	35.9	24.7404	17.9199	40.1862	6	0.310854	0.310854	0.310854	0.0498345	7.69063	1.97923	1.23292	0.542486	2.77182	1.16417	0	50.4905	22.6834	73.1739	4.29284	30.9993	13.5149	32.5731	224.645	16.79
				11.8	16.8	35.89	24.7527	17.9488	40.2262	6	0.310318	0.310318	0.310318	0.0496332	7.6812	1.98022	1.22856	0.540564	2.76892	1.16295	0	50.5157	22.72	73.2357	4.29368	31.0232	13.507	32.5807	224.783	16.8
				11.81	16.81	35.88	24.765	17.9777	40.2662	6	0.309783	0.309783	0.309783	0.0494327	7.67178	1.9812	1.2242	0.538648	2.76601	1.16172	0	50.5408	22.7566	73.2974	4.29453	31.047	13.4991	32.5883	224.92	16.81
				11.82	16.82	35.87	24.7772	18.0066	40.3061	6	0.30925	0.30925	0.30925	0.0492329	7.66235	1.98218	1.21985	0.536736	2.76308	1.16049	0	50.5657	22.7932	73.3589	4.29536	31.0708	13.4912	32.5958	225.056	16.82
				11.83	16.83	35.86	24.7894	18.0355	40.3459	6	0.308717	0.308717	0.308717	0.0490339	7.65291	1.98315	1.21552	0.534829	2.76015	1.15926	0	50.5906	22.8297	73.4204	4.2962	31.0945	13.4832	32.6034	225.192	16.83
				11.84	16.84	35.85	24.8016	18.0643	40.3857	6	0.308185	0.308185	0.308185	0.0488355	7.64347	1.98413	1.2112	0.532927	2.7572	1.15802	0	50.6154	22.8662	73.4816	4.29704	31.1182	13.4753	32.611	225.328	16.84
				11.85	16.85	35.84	24.8137	18.0931	40.4254	6	0.307654	0.307654	0.307654	0.048638	7.63403	1.98509	1.20689	0.53103	2.75424	1.15678	0	50.6402	22.9026	73.5428	4.29787	31.1419	13.4673	32.6185	225.463	16.85
				11.86	16.86	35.83	24.8257	18.1218	40.465	6	0.307124	0.307124	0.307124	0.0484411	7.62458	1.98606	1.20259	0.529138	2.75127	1.15553	0	50.6648	22.939	73.6038	4.2987	31.1655	13.4593	32.6261	225.598	16.86
				11.87	16.87	35.82	24.8378	18.1505	40.5045	6	0.306595	0.306595	0.306595	0.048245	7.61513	1.98702	1.1983	0.527251	2.74828	1.15428	0	50.6893	22.9754	73.6647	4.29952	31.1891	13.4514	32.6336	225.733	16.87
				11.88	16.88	35.81	24.8498	18.1792	40.544	6	0.306067	0.306067	0.306067	0.0480496	7.60568	1.98798	1.19402	0.525369	2.74529	1.15302	0	50.7138	23.0117	73.7255	4.30035	31.2127	13.4434	32.6411	225.867	16.88
				11.89	16.89	35.8	24.8617	18.2079	40.5834	6	0.305539	0.305539	0.305539	0.0478549	7.59622	1.98894	1.18975	0.523492	2.74228	1.15176	0	50.7382	23.0479	73.7861	4.30117	31.2362	13.4353	32.6486	226.001	16.89
				11.9	16.9	35.79	24.8736	18.2365	40.6227	6	0.305013	0.305013	0.305013	0.0476609	7.58676	1.98989	1.1855	0.521619	2.73927	1.15049	0	50.7624	23.0842	73.8466	4.30199	31.2596	13.4273	32.6561	226.134	16.9
				11.91	16.91	35.78	24.8855	18.2651	40.662	6	0.304487	0.304487	0.304487	0.0474677	7.5773	1.99084	1.18125	0.519752	2.73624	1.14922	0	50.7866	23.1203	73.907	4.30281	31.283	13.4193	32.6636	226.267	16.91
				11.92	16.92	35.77	24.8973	18.2936	40.7011	6	0.303962	0.303962	0.303962	0.0472751	7.56783	1.99178	1.17702	0.517889	2.7332	1.14794	0	50.8107	23.1565	73.9672	4.30362	31.3064	13.4112	32.6711	226.399	16.92
				11.93	16.93	35.76	24.909	18.3221	40.7402	6	0.303439	0.303439	0.303439	0.0470833	7.55836	1.99272	1.1728	0.516032	2.73015	1.14666	0	50.8348	23.1925	74.0273	4.30443	31.3297	13.4032	32.6786	226.532	16.93
				11.94	16.94	35.75	24.9208	18.3506	40.7793	6	0.302916	0.302916	0.302916	0.0468921	7.54889	1.99366	1.16859	0.514179	2.72709	1.14538	0	50.8587	23.2286	74.0873	4.30524	31.353	13.3951	32.686	226.663	16.94
				11.95	16.95	35.74	24.9324	18.379	40.8182	6	0.302394	0.302394	0.302394	0.0467017	7.53942	1.9946	1.16439	0.512331	2.72402	1.14409	0	50.8825	23.2646	74.1471	4.30605	31.3763	13.387	32.6935	226.795	16.95
				11.96	16.96	35.73	24.9441	18.4074	40.8571	6	0.301873	0.301873	0.301873	0.046512	7.52994	1.99553	1.1602	0.510488	2.72093	1.14279	0	50.9063	23.3005	74.2069	4.30686	31.3995	13.379	32.7009	226.926	16.96
				11.97	16.97	35.72	24.9557	18.4358	40.8959	6	0.301352	0.301352	0.301352	0.046323	7.52046	1.99646	1.15602	0.508649	2.71784	1.14149	0	50.93	23.3365	74.2664	4.30766	31.4226	13.3709	32.7084	227.056	16.97
				11.98	16.98	35.71	24.9673	18.4641	40.9347	6	0.300833	0.300833	0.300833	0.0461346	7.51097	1.99738	1.15185	0.506816	2.71473	1.14019	0	50.9536	23.3723	74.3259	4.30846	31.4457	13.3627	32.7158	227.187	16.98
				11.99	16.99	35.7	24.9788	18.4924	40.9733	6	0.300314	0.300314	0.300314	0.045947	7.50149	1.9983	1.1477	0.504988	2.71162	1.13888	0	50.9771	23.4081	74.3852	4.30926	31.4688	13.3546	32.7232	227.316	16.99
				12	17	35.69	24.9902	18.5207	41.0119	6	0.299797	0.299797	0.299797	0.04576	7.492	1.99922	1.14355	0.503164	2.70849	1.13757	0	51.0005	23.4439	74.4444	4.31005	31.4918	13.3465	32.7306	227.446	17
				12.01	17.01	35.68	25.0017	18.5489	41.0504	6	0.29928	0.29928	0.29928	0.0455737	7.48251	2.00013	1.13942	0.501345	2.70536	1.13625	0	51.0238	23.4797	74.5035	4.31085	31.5148	13.3383	32.738	227.575	17.01
				12.02	17.02	35.67	25.0131	18.5771	41.0889	6	0.298764	0.298764	0.298764	0.0453882	7.47301	2.00105	1.1353	0.499531	2.70221	1.13493	0	51.0471	23.5153	74.5624	4.31164	31.5378	13.3302	32.7454	227.704	17.02
				12.03	17.03	35.66	25.0244	18.6053	41.1273	6	0.298249	0.298249	0.298249	0.0452032	7.46352	2.00195	1.13119	0.497722	2.69905	1.1336	0	51.0703	23.551	74.6213	4.31243	31.5607	13.322	32.7527	227.832	17.03
				12.04	17.04	35.65	25.0357	18.6334	41.1656	6	0.297735	0.297735	0.297735	0.045019	7.45402	2.00286	1.12708	0.495917	2.69589	1.13227	0	51.0934	23.5866	74.6799	4.31321	31.5836	13.3138	32.7601	227.96	17.04
				12.05	17.05	35.64	25.047	18.6615	41.2038	6	0.297222	0.297222	0.297222	0.0448355	7.44452	2.00376	1.12299	0.494118	2.69271	1.13094	0	51.1164	23.6221	74.7385	4.314	31.6064	13.3057	32.7675	228.088	17.05
				12.06	17.06	35.63	25.0582	18.6895	41.242	6	0.296709	0.296709	0.296709	0.0446526	7.43502	2.00466	1.11892	0.492323	2.68952	1.1296	0	51.1393	23.6576	74.7969	4.31478	31.6292	13.2975	32.7748	228.215	17.06
				12.07	17.07	35.62	25.0694	18.7175	41.28	6	0.296198	0.296198	0.296198	0.0444704	7.42551	2.00555	1.11485	0.490533	2.68632	1.12826	0	51.1621	23.6931	74.8552	4.31556	31.6519	13.2893	32.7821	228.342	17.07
				12.08	17.08	35.61	25.0806	18.7455	41.3181	6	0.295687	0.295687	0.295687	0.0442888	7.416	2.00645	1.11079	0.488747	2.68311	1.12691	0	51.1849	23.7285	74.9134	4.31633	31.6746	13.281	32.7894	228.468	17.08
				12.09	17.09	35.6	25.0917	18.7735	41.356	6	0.295177	0.295177	0.295177	0.0441079	7.4065	2.00734	1.10674	0.486967	2.6799	1.12556	0	51.2075	23.7639	74.9714	4.31711	31.6973	13.2728	32.7968	228.594	17.09
				12.1	17.1	35.59	25.1028	18.8014	41.3939	6	0.294668	0.294668	0.294668	0.0439277	7.39699	2.00822	1.10271	0.485191	2.67667	1.1242	0	51.2301	23.7992	75.0293	4.31788	31.7199	13.2646	32.8041	228.72	17.1
				12.11	17.11	35.58	25.1138	18.8292	41.4317	6	0.29416	0.29416	0.29416	0.0437482	7.38747	2.0091	1.09868	0.48342	2.67343	1.12284	0	51.2526	23.8345	75.0871	4.31865	31.7424	13.2563	32.8113	228.845	17.11
				12.12	17.12	35.57	25.1248	18.8571	41.4694	6	0.293653	0.293653	0.293653	0.0435692	7.37796	2.00998	1.09467	0.481654	2.67018	1.12148	0	51.275	23.8697	75.1448	4.31942	31.765	13.2481	32.8186	228.97	17.12
				12.13	17.13	35.56	25.1357	18.8849	41.507	6	0.293146	0.293146	0.293146	0.043391	7.36844	2.01086	1.09066	0.479892	2.66692	1.12011	0	51.2974	23.9049	75.2023	4.32018	31.7875	13.2398	32.8259	229.094	17.13
				12.14	17.14	35.55	25.1466	18.9126	41.5446	6	0.292641	0.292641	0.292641	0.0432134	7.35892	2.01173	1.08667	0.478135	2.66365	1.11873	0	51.3196	23.94	75.2597	4.32094	31.8099	13.2315	32.8331	229.219	17.14
				12.15	17.15	35.54	25.1575	18.9404	41.5821	6	0.292136	0.292136	0.292136	0.0430365	7.34941	2.0126	1.08269	0.476383	2.66038	1.11736	0	51.3418	23.9751	75.317	4.32171	31.8323	13.2232	32.8404	229.342	17.15
				12.16	17.16	35.53	25.1683	18.968	41.6195	6	0.291632	0.291632	0.291632	0.0428601	7.33988	2.01347	1.07872	0.474636	2.65709	1.11598	0	51.3639	24.0102	75.3741	4.32246	31.8547	13.215	32.8476	229.466	17.16
				12.17	17.17	35.52	25.1791	18.9957	41.6569	6	0.291129	0.291129	0.291129	0.0426845	7.33036	2.01433	1.07476	0.472893	2.65379	1.11459	0	51.3859	24.0452	75.4311	4.32322	31.877	13.2067	32.8549	229.589	17.17
				12.18	17.18	35.51	25.1899	19.0233	41.6942	6	0.290626	0.290626	0.290626	0.0425095	7.32084	2.01519	1.07081	0.471155	2.65048	1.1132	0	51.4079	24.0801	75.488	4.32397	31.8993	13.1983	32.8621	229.712	17.18
				12.19	17.19	35.5	25.2006	19.0509	41.7314	6	0.290125	0.290125	0.290125	0.0423351	7.31131	2.01604	1.06687	0.469422	2.64717	1.11181	0	51.4297	24.115	75.5448	4.32473	31.9215	13.19	32.8693	229.834	17.19
				12.2	17.2	35.49	25.2112	19.0784	41.7685	6	0.289624	0.289624	0.289624	0.0421613	7.30179	2.0169	1.06294	0.467693	2.64384	1.11041	0	51.4515	24.1499	75.6014	4.32547	31.9437	13.1817	32.8765	229.956	17.2
				12.21	17.21	35.48	25.2219	19.1059	41.8056	6	0.289125	0.289125	0.289125	0.0419882	7.29226	2.01775	1.05902	0.465969	2.64051	1.10901	0	51.4732	24.1847	75.6579	4.32622	31.9659	13.1733	32.8837	230.077	17.21
				12.22	17.22	35.47	25.2324	19.1334	41.8426	6	0.288626	0.288626	0.288626	0.0418158	7.28273	2.0186	1.05511	0.46425	2.63716	1.10761	0	51.4948	24.2195	75.7143	4.32697	31.988	13.165	32.8908	230.199	17.22
				12.23	17.23	35.46	25.243	19.1608	41.8795	6	0.288127	0.288127	0.288127	0.0416439	7.2732	2.01944	1.05122	0.462536	2.63381	1.1062	0	51.5163	24.2542	75.7705	4.32771	32.0101	13.1566	32.898	230.32	17.23
				12.24	17.24	35.45	25.2535	19.1882	41.9164	6	0.28763	0.28763	0.28763	0.0414727	7.26367	2.02028	1.04733	0.460826	2.63045	1.10479	0	51.5378	24.2889	75.8266	4.32845	32.0321	13.1483	32.9052	230.44	17.24
				12.25	17.25	35.44	25.264	19.2156	41.9531	6	0.287134	0.287134	0.287134	0.0413021	7.25414	2.02112	1.04346	0.45912	2.62707	1.10337	0	51.5592	24.3235	75.8826	4.32919	32.0541	13.1399	32.9123	230.56	17.25
				12.26	17.26	35.43	25.2744	19.2429	41.9898	6	0.286638	0.286638	0.286638	0.0411321	7.24461	2.02195	1.03959	0.45742	2.62369	1.10195	0	51.5805	24.3581	75.9385	4.32992	32.076	13.1315	32.9194	230.68	17.26
				12.27	17.27	35.42	25.2848	19.2701	42.0265	6	0.286143	0.286143	0.286143	0.0409627	7.23507	2.02279	1.03574	0.455724	2.6203	1.10053	0	51.6017	24.3926	75.9943	4.33066	32.0979	13.1231	32.9266	230.799	17.27
				12.28	17.28	35.41	25.2952	19.2974	42.063	6	0.285649	0.285649	0.285649	0.040794	7.22554	2.02361	1.03189	0.454032	2.6169	1.0991	0	51.6228	24.4271	76.0499	4.33139	32.1198	13.1147	32.9337	230.918	17.28
				12.29	17.29	35.4	25.3055	19.3246	42.0995	6	0.285156	0.285156	0.285156	0.0406259	7.216	2.02444	1.02806	0.452345	2.61349	1.09767	0	51.6439	24.4615	76.1054	4.33212	32.1416	13.1063	32.9408	231.037	17.29
				12.3	17.3	35.39	25.3158	19.3517	42.1359	6	0.284663	0.284663	0.284663	0.0404583	7.20647	2.02526	1.02423	0.450663	2.61008	1.09623	0	51.6648	24.4959	76.1607	4.33285	32.1634	13.0979	32.9479	231.155	17.3
				12.31	17.31	35.38	25.326	19.3789	42.1723	6	0.284171	0.284171	0.284171	0.0402914	7.19693	2.02608	1.02042	0.448986	2.60665	1.09479	0	51.6857	24.5302	76.216	4.33357	32.1851	13.0895	32.9549	231.273	17.31
				12.32	17.32	35.37	25.3362	19.406	42.2086	6	0.283681	0.283681	0.283681	0.0401251	7.18739	2.0269	1.01662	0.447312	2.60321	1.09335	0	51.7066	24.5645	76.2711	4.33429	32.2068	13.0811	32.962	231.391	17.32
				12.33	17.33	35.36	25.3464	19.433	42.2448	6	0.28319	0.28319	0.28319	0.0399594	7.17785	2.02771	1.01283	0.445644	2.59977	1.0919	0	51.7273	24.5987	76.3261	4.33501	32.2285	13.0726	32.9691	231.508	17.33
				12.34	17.34	35.35	25.3565	19.46	42.2809	6	0.282701	0.282701	0.282701	0.0397943	7.16832	2.02852	1.00905	0.44398	2.59632	1.09045	0	51.748	24.6329	76.3809	4.33573	32.2501	13.0642	32.9761	231.625	17.34
				12.35	17.35	35.34	25.3666	19.487	42.3169	6	0.282213	0.282213	0.282213	0.0396298	7.15878	2.02933	1.00527	0.442321	2.59285	1.089	0	51.7686	24.6671	76.4357	4.33645	32.2717	13.0557	32.9832	231.741	17.35
				12.36	17.36	35.33	25.3767	19.5139	42.3529	6	0.281725	0.281725	0.281725	0.0394659	7.14924	2.03013	1.00151	0.440666	2.58938	1.08754	0	51.7891	24.7012	76.4903	4.33716	32.2932	13.0472	32.9902	231.858	17.36
				12.37	17.37	35.32	25.3867	19.5408	42.3888	6	0.281238	0.281238	0.281238	0.0393026	7.1397	2.03093	0.997763	0.439016	2.58591	1.08608	0	51.8095	24.7352	76.5448	4.33788	32.3147	13.0388	32.9972	231.973	17.37
				12.38	17.38	35.31	25.3967	19.5677	42.4247	6	0.280752	0.280752	0.280752	0.0391399	7.13016	2.03173	0.994023	0.43737	2.58242	1.08462	0	51.8299	24.7692	76.5991	4.33859	32.3362	13.0303	33.0042	232.089	17.38
				12.39	17.39	35.3	25.4066	19.5945	42.4604	6	0.280267	0.280267	0.280267	0.0389778	7.12062	2.03253	0.990293	0.435729	2.57892	1.08315	0	51.8502	24.8032	76.6533	4.33929	32.3576	13.0218	33.0112	232.204	17.39
				12.4	17.4	35.29	25.4165	19.6213	42.4961	6	0.279782	0.279782	0.279782	0.0388163	7.11108	2.03332	0.986573	0.434092	2.57542	1.08168	0	51.8704	24.8371	76.7075	4.34	32.3789	13.0133	33.0182	232.319	17.4
				12.41	17.41	35.28	25.4264	19.648	42.5317	6	0.279298	0.279298	0.279298	0.0386553	7.10154	2.03411	0.982863	0.43246	2.5719	1.0802	0	51.8905	24.8709	76.7614	4.3407	32.4003	13.0048	33.0252	232.433	17.41
				12.42	17.42	35.27	25.4362	19.6747	42.5673	6	0.278815	0.278815	0.278815	0.0384949	7.092	2.0349	0.979164	0.430832	2.56838	1.07872	0	51.9106	24.9047	76.8153	4.3414	32.4215	12.9963	33.0321	232.547	17.42
				12.43	17.43	35.26	25.446	19.7014	42.6028	6	0.278333	0.278333	0.278333	0.0383351	7.08245	2.03568	0.975475	0.429209	2.56485	1.07724	0	51.9306	24.9385	76.869	4.3421	32.4428	12.9878	33.0391	232.661	17.43
				12.44	17.44	35.25	25.4557	19.728	42.6382	6	0.277852	0.277852	0.277852	0.0381759	7.07291	2.03646	0.971796	0.42759	2.56132	1.07575	0	51.9505	24.9722	76.9226	4.3428	32.464	12.9793	33.046	232.774	17.44
				12.45	17.45	35.24	25.4655	19.7546	42.6735	6	0.277371	0.277371	0.277371	0.0380173	7.06337	2.03724	0.968128	0.425976	2.55777	1.07426	0	51.9703	25.0058	76.9761	4.3435	32.4852	12.9707	33.053	232.887	17.45
				12.46	17.46	35.23	25.4751	19.7811	42.7088	6	0.276891	0.276891	0.276891	0.0378592	7.05383	2.03801	0.964469	0.424366	2.55422	1.07277	0	51.9901	25.0394	77.0295	4.34419	32.5063	12.9622	33.0599	233	17.46
				12.47	17.47	35.22	25.4848	19.8076	42.7439	6	0.276412	0.276412	0.276412	0.0377017	7.04429	2.03878	0.960821	0.422761	2.55065	1.07127	0	52.0098	25.073	77.0827	4.34488	32.5273	12.9537	33.0668	233.112	17.47
				12.48	17.48	35.21	25.4944	19.8341	42.7791	6	0.275933	0.275933	0.275933	0.0375448	7.03475	2.03955	0.957182	0.42116	2.54708	1.06977	0	52.0294	25.1065	77.1358	4.34557	32.5484	12.9451	33.0737	233.224	17.48
				12.49	17.49	35.2	25.504	19.8605	42.8141	6	0.275456	0.275456	0.275456	0.0373885	7.02521	2.04032	0.953554	0.419564	2.5435	1.06827	0	52.0489	25.1399	77.1888	4.34625	32.5694	12.9366	33.0806	233.335	17.49
				12.5	17.5	35.19	25.5135	19.8869	42.8491	6	0.274979	0.274979	0.274979	0.0372327	7.01567	2.04108	0.949936	0.417972	2.53992	1.06677	0	52.0684	25.1733	77.2417	4.34694	32.5903	12.928	33.0875	233.447	17.5
				12.51	17.51	35.18	25.523	19.9133	42.884	6	0.274503	0.274503	0.274503	0.0370775	7.00613	2.04184	0.946328	0.416384	2.53632	1.06526	0	52.0877	25.2067	77.2944	4.34762	32.6113	12.9194	33.0944	233.558	17.51
				12.52	17.52	35.17	25.5325	19.9396	42.9188	6	0.274027	0.274027	0.274027	0.0369228	6.99659	2.0426	0.94273	0.414801	2.53272	1.06374	0	52.1071	25.24	77.347	4.3483	32.6321	12.9108	33.1012	233.668	17.52
				12.53	17.53	35.16	25.5419	19.9659	42.9535	6	0.273553	0.273553	0.273553	0.0367687	6.98705	2.04335	0.939141	0.413222	2.52911	1.06223	0	52.1263	25.2732	77.3995	4.34898	32.653	12.9023	33.1081	233.778	17.53
				12.54	17.54	35.15	25.5513	19.9921	42.9882	6	0.273079	0.273079	0.273079	0.0366151	6.97752	2.0441	0.935563	0.411648	2.52549	1.06071	0	52.1455	25.3064	77.4519	4.34966	32.6737	12.8937	33.1149	233.888	17.54
				12.55	17.55	35.14	25.5606	20.0183	43.0228	6	0.272606	0.272606	0.272606	0.0364621	6.96798	2.04485	0.931995	0.410078	2.52187	1.05918	0	52.1646	25.3396	77.5041	4.35033	32.6945	12.8851	33.1217	233.998	17.55
				12.56	17.56	35.13	25.57	20.0444	43.0574	6	0.272133	0.272133	0.272133	0.0363097	6.95844	2.0456	0.928437	0.408512	2.51824	1.05766	0	52.1836	25.3727	77.5563	4.351	32.7152	12.8765	33.1286	234.107	17.56
				12.57	17.57	35.12	25.5792	20.0705	43.0918	6	0.271662	0.271662	0.271662	0.0361578	6.9489	2.04634	0.924889	0.406951	2.51459	1.05613	0	52.2025	25.4057	77.6083	4.35167	32.7359	12.8679	33.1354	234.216	17.57
				12.58	17.58	35.11	25.5885	20.0966	43.1262	6	0.271191	0.271191	0.271191	0.0360064	6.93937	2.04708	0.92135	0.405394	2.51095	1.0546	0	52.2214	25.4387	77.6601	4.35234	32.7565	12.8593	33.1422	234.324	17.58
				12.59	17.59	35.1	25.5977	20.1226	43.1606	6	0.270721	0.270721	0.270721	0.0358556	6.92983	2.04782	0.917822	0.403842	2.50729	1.05306	0	52.2402	25.4717	77.7119	4.35301	32.7771	12.8506	33.1489	234.432	17.59
				12.6	17.6	35.09	25.6069	20.1486	43.1948	6	0.270251	0.270251	0.270251	0.0357054	6.9203	2.04855	0.914303	0.402293	2.50363	1.05152	0	52.2589	25.5046	77.7635	4.35367	32.7976	12.842	33.1557	234.54	17.6
				12.61	17.61	35.08	25.616	20.1746	43.229	6	0.269783	0.269783	0.269783	0.0355557	6.91076	2.04928	0.910794	0.400749	2.49996	1.04998	0	52.2776	25.5374	77.815	4.35433	32.8181	12.8334	33.1625	234.648	17.61
				12.62	17.62	35.07	25.6251	20.2005	43.2631	6	0.269315	0.269315	0.269315	0.0354065	6.90123	2.05001	0.907295	0.39921	2.49628	1.04844	0	52.2962	25.5702	77.8664	4.35499	32.8386	12.8247	33.1692	234.755	17.62
				12.63	17.63	35.06	25.6342	20.2264	43.2971	6	0.268848	0.268848	0.268848	0.0352578	6.8917	2.05074	0.903806	0.397675	2.49259	1.04689	0	52.3147	25.603	77.9177	4.35565	32.859	12.8161	33.176	234.862	17.63
				12.64	17.64	35.05	25.6432	20.2522	43.3311	6	0.268381	0.268381	0.268381	0.0351097	6.88216	2.05146	0.900327	0.396144	2.4889	1.04534	0	52.3331	25.6357	77.9688	4.35631	32.8794	12.8074	33.1827	234.968	17.64
				12.65	17.65	35.04	25.6522	20.278	43.365	6	0.267915	0.267915	0.267915	0.0349621	6.87263	2.05218	0.896857	0.394617	2.4852	1.04378	0	52.3515	25.6683	78.0198	4.35696	32.8997	12.7988	33.1894	235.074	17.65
				12.66	17.66	35.03	25.6612	20.3037	43.3988	6	0.26745	0.26745	0.26745	0.0348151	6.8631	2.0529	0.893397	0.393095	2.48149	1.04223	0	52.3698	25.7009	78.0707	4.35762	32.92	12.7901	33.1961	235.18	17.66
				12.67	17.67	35.02	25.6701	20.3294	43.4326	6	0.266986	0.266986	0.266986	0.0346686	6.85357	2.05361	0.889947	0.391577	2.47777	1.04066	0	52.388	25.7335	78.1215	4.35827	32.9403	12.7815	33.2028	235.286	17.67
				12.68	17.68	35.01	25.679	20.3551	43.4662	6	0.266523	0.266523	0.266523	0.0345226	6.84405	2.05432	0.886506	0.390063	2.47405	1.0391	0	52.4062	25.766	78.1722	4.35891	32.9605	12.7728	33.2095	235.391	17.68
				12.69	17.69	35	25.6879	20.3807	43.4998	6	0.26606	0.26606	0.26606	0.0343771	6.83452	2.05503	0.883076	0.388553	2.47032	1.03754	0	52.4243	25.7984	78.2227	4.35956	32.9807	12.7641	33.2162	235.496	17.69
				12.7	17.7	34.99	25.6967	20.4063	43.5334	6	0.265598	0.265598	0.265598	0.0342321	6.82499	2.05574	0.879655	0.387048	2.46659	1.03597	0	52.4423	25.8308	78.2731	4.3602	33.0008	12.7554	33.2229	235.6	17.7
				12.71	17.71	34.98	25.7055	20.4319	43.5668	6	0.265136	0.265136	0.265136	0.0340877	6.81547	2.05644	0.876243	0.385547	2.46284	1.03439	0	52.4603	25.8631	78.3234	4.36085	33.0209	12.7467	33.2295	235.704	17.71
				12.72	17.72	34.97	25.7143	20.4574	43.6002	6	0.264675	0.264675	0.264675	0.0339438	6.80594	2.05714	0.872841	0.38405	2.45909	1.03282	0	52.4782	25.8954	78.3736	4.36149	33.041	12.738	33.2362	235.808	17.72
				12.73	17.73	34.96	25.723	20.4828	43.6336	6	0.264215	0.264215	0.264215	0.0338004	6.79642	2.05784	0.869449	0.382557	2.45533	1.03124	0	52.496	25.9276	78.4236	4.36212	33.061	12.7293	33.2428	235.912	17.73
				12.74	17.74	34.95	25.7317	20.5083	43.6668	6	0.263756	0.263756	0.263756	0.0336575	6.7869	2.05854	0.866066	0.381069	2.45157	1.02966	0	52.5137	25.9598	78.4735	4.36276	33.081	12.7206	33.2494	236.015	17.74
				12.75	17.75	34.94	25.7404	20.5336	43.7	6	0.263298	0.263298	0.263298	0.0335152	6.77738	2.05923	0.862693	0.379585	2.4478	1.02808	0	52.5314	25.9919	78.5233	4.3634	33.1009	12.7119	33.256	236.118	17.75
				12.76	17.76	34.93	25.749	20.559	43.7331	6	0.26284	0.26284	0.26284	0.0333733	6.76786	2.05992	0.859329	0.378105	2.44402	1.02649	0	52.549	26.024	78.573	4.36403	33.1208	12.7032	33.2626	236.22	17.76
				12.77	17.77	34.92	25.7576	20.5843	43.7661	6	0.262383	0.262383	0.262383	0.0332319	6.75834	2.06061	0.855975	0.376629	2.44023	1.0249	0	52.5665	26.056	78.6226	4.36466	33.1407	12.6945	33.2692	236.322	17.77
				12.78	17.78	34.91	25.7662	20.6095	43.7991	6	0.261926	0.261926	0.261926	0.0330911	6.74883	2.06129	0.85263	0.375157	2.43644	1.02331	0	52.584	26.088	78.672	4.36529	33.1605	12.6858	33.2758	236.424	17.78
				12.79	17.79	34.9	25.7747	20.6348	43.832	6	0.26147	0.26147	0.26147	0.0329507	6.73931	2.06198	0.849295	0.37369	2.43264	1.02171	0	52.6014	26.1199	78.7213	4.36591	33.1802	12.677	33.2824	236.526	17.79
				12.8	17.8	34.89	25.7832	20.6599	43.8648	6	0.261015	0.261015	0.261015	0.0328109	6.7298	2.06265	0.84597	0.372227	2.42884	1.02011	0	52.6187	26.1518	78.7705	4.36654	33.2	12.6683	33.2889	236.627	17.8
				12.81	17.81	34.88	25.7916	20.6851	43.8975	6	0.260561	0.260561	0.260561	0.0326716	6.72029	2.06333	0.842653	0.370767	2.42503	1.01851	0	52.636	26.1836	78.8196	4.36716	33.2197	12.6596	33.2955	236.728	17.81
				12.82	17.82	34.87	25.8001	20.7102	43.9302	6	0.260107	0.260107	0.260107	0.0325327	6.71078	2.06401	0.839346	0.369312	2.42121	1.01691	0	52.6532	26.2154	78.8686	4.36778	33.2393	12.6508	33.302	236.828	17.82
				12.83	17.83	34.86	25.8085	20.7352	43.9628	6	0.259654	0.259654	0.259654	0.0323944	6.70127	2.06468	0.836049	0.367861	2.41738	1.0153	0	52.6703	26.2471	78.9174	4.3684	33.2589	12.6421	33.3086	236.928	17.83
				12.84	17.84	34.85	25.8168	20.7602	43.9954	6	0.259202	0.259202	0.259202	0.0322565	6.69176	2.06535	0.832761	0.366415	2.41355	1.01369	0	52.6874	26.2788	78.9661	4.36902	33.2785	12.6333	33.3151	237.028	17.84
				12.85	17.85	34.84	25.8251	20.7852	44.0278	6	0.25875	0.25875	0.25875	0.0321192	6.68226	2.06601	0.829482	0.364972	2.40971	1.01208	0	52.7044	26.3104	79.0147	4.36963	33.298	12.6246	33.3216	237.128	17.85
				12.86	17.86	34.83	25.8334	20.8101	44.0602	6	0.258299	0.258299	0.258299	0.0319823	6.67275	2.06668	0.826212	0.363533	2.40587	1.01046	0	52.7213	26.3419	79.0632	4.37025	33.3175	12.6158	33.3281	237.227	17.86
				12.87	17.87	34.82	25.8417	20.835	44.0925	6	0.257849	0.257849	0.257849	0.0318459	6.66325	2.06734	0.822952	0.362099	2.40202	1.00885	0	52.7382	26.3734	79.1116	4.37086	33.337	12.607	33.3345	237.326	17.87
				12.88	17.88	34.81	25.8499	20.8598	44.1248	6	0.257399	0.257399	0.257399	0.03171	6.65375	2.06799	0.819701	0.360669	2.39816	1.00723	0	52.755	26.4049	79.1598	4.37147	33.3564	12.5983	33.341	237.425	17.88
				12.89	17.89	34.8	25.8581	20.8846	44.157	6	0.25695	0.25695	0.25695	0.0315746	6.64425	2.06865	0.81646	0.359242	2.3943	1.0056	0	52.7717	26.4363	79.2079	4.37208	33.3758	12.5895	33.3475	237.523	17.89
				12.9	17.9	34.79	25.8663	20.9094	44.1891	6	0.256502	0.256502	0.256502	0.0314397	6.63476	2.0693	0.813227	0.35782	2.39043	1.00398	0	52.7884	26.4676	79.256	4.37268	33.3951	12.5807	33.3539	237.621	17.9
				12.91	17.91	34.78	25.8744	20.9341	44.2211	6	0.256054	0.256054	0.256054	0.0313052	6.62526	2.06995	0.810004	0.356402	2.38655	1.00235	0	52.805	26.4989	79.3038	4.37329	33.4144	12.5719	33.3604	237.719	17.91
				12.92	17.92	34.77	25.8825	20.9588	44.2531	6	0.255607	0.255607	0.255607	0.0311712	6.61577	2.0706	0.80679	0.354988	2.38267	1.00072	0	52.8215	26.5301	79.3516	4.37389	33.4336	12.5631	33.3668	237.816	17.92
				12.93	17.93	34.76	25.8906	20.9834	44.285	6	0.255161	0.255161	0.255161	0.0310377	6.60628	2.07125	0.803586	0.353578	2.37878	0.999087	0	52.838	26.5613	79.3992	4.37449	33.4528	12.5543	33.3732	237.913	17.93
				12.94	17.94	34.75	25.8986	21.008	44.3168	6	0.254716	0.254716	0.254716	0.0309047	6.59679	2.07189	0.80039	0.352172	2.37488	0.997451	0	52.8544	26.5924	79.4468	4.37509	33.472	12.5455	33.3796	238.01	17.94
				12.95	17.95	34.74	25.9066	21.0326	44.3485	6	0.254271	0.254271	0.254271	0.0307722	6.5873	2.07253	0.797203	0.35077	2.37098	0.995812	0	52.8707	26.6235	79.4942	4.37568	33.4911	12.5367	33.386	238.106	17.95
				12.96	17.96	34.73	25.9146	21.0571	44.3802	6	0.253826	0.253826	0.253826	0.0306401	6.57781	2.07317	0.794026	0.349371	2.36707	0.994171	0	52.887	26.6545	79.5415	4.37628	33.5102	12.5279	33.3924	238.202	17.96
				12.97	17.97	34.72	25.9225	21.0815	44.4118	6	0.253383	0.253383	0.253383	0.0305085	6.56833	2.0738	0.790858	0.347977	2.36316	0.992528	0	52.9032	26.6855	79.5887	4.37687	33.5293	12.5191	33.3988	238.298	17.97
				12.98	17.98	34.71	25.9305	21.106	44.4434	6	0.25294	0.25294	0.25294	0.0303773	6.55885	2.07444	0.787699	0.346587	2.35924	0.990882	0	52.9193	26.7164	79.6357	4.37746	33.5483	12.5103	33.4051	238.394	17.98
				12.99	17.99	34.7	25.9383	21.1303	44.4748	6	0.252498	0.252498	0.252498	0.0302467	6.54937	2.07507	0.784548	0.345201	2.35532	0.989233	0	52.9354	26.7473	79.6826	4.37805	33.5672	12.5015	33.4115	238.489	17.99
				13	18	34.69	25.9462	21.1547	44.5062	6	0.252056	0.252056	0.252056	0.0301165	6.53989	2.07569	0.781407	0.343819	2.35139	0.987582	0	52.9514	26.7781	79.7295	4.37864	33.5862	12.4927	33.4178	238.584	18
				13.01	18.01	34.68	25.954	21.179	44.5376	6	0.251615	0.251615	0.251615	0.0299867	6.53041	2.07632	0.778275	0.342441	2.34745	0.985928	0	52.9673	26.8088	79.7762	4.37922	33.6051	12.4839	33.4242	238.678	18.01
				13.02	18.02	34.67	25.9618	21.2032	44.5688	6	0.251175	0.251175	0.251175	0.0298574	6.52094	2.07694	0.775152	0.341067	2.34351	0.984272	0	52.9832	26.8395	79.8227	4.37981	33.6239	12.475	33.4305	238.772	18.02
				13.03	18.03	34.66	25.9695	21.2274	44.6	6	0.250735	0.250735	0.250735	0.0297286	6.51147	2.07756	0.772038	0.339697	2.33956	0.982614	0	52.999	26.8702	79.8692	4.38039	33.6427	12.4662	33.4368	238.866	18.03
				13.04	18.04	34.65	25.9772	21.2516	44.6311	6	0.250296	0.250296	0.250296	0.0296002	6.502	2.07818	0.768933	0.33833	2.3356	0.980953	0	53.0148	26.9008	79.9156	4.38097	33.6615	12.4574	33.4431	238.96	18.04
				13.05	18.05	34.64	25.9849	21.2757	44.6622	6	0.249857	0.249857	0.249857	0.0294723	6.49253	2.0788	0.765837	0.336968	2.33164	0.979289	0	53.0305	26.9313	79.9618	4.38155	33.6802	12.4485	33.4494	239.053	18.05
				13.06	18.06	34.63	25.9926	21.2998	44.6931	6	0.24942	0.24942	0.24942	0.0293449	6.48307	2.07941	0.762749	0.33561	2.32768	0.977624	0	53.0461	26.9618	80.0079	4.38213	33.6989	12.4397	33.4556	239.146	18.06
				13.07	18.07	34.62	26.0002	21.3238	44.7241	6	0.248983	0.248983	0.248983	0.0292179	6.4736	2.08002	0.759671	0.334255	2.3237	0.975955	0	53.0617	26.9922	80.0539	4.3827	33.7176	12.4308	33.4619	239.239	18.07
				13.08	18.08	34.61	26.0078	21.3478	44.7549	6	0.248546	0.248546	0.248546	0.0290913	6.46414	2.08063	0.756601	0.332905	2.31973	0.974285	0	53.0772	27.0226	80.0998	4.38327	33.7362	12.422	33.4682	239.331	18.08
				13.09	18.09	34.6	26.0154	21.3718	44.7856	6	0.24811	0.24811	0.24811	0.0289652	6.45468	2.08123	0.75354	0.331558	2.31574	0.972612	0	53.0926	27.0529	80.1455	4.38384	33.7547	12.4131	33.4744	239.423	18.09
				13.1	18.1	34.59	26.0229	21.3957	44.8163	6	0.247675	0.247675	0.247675	0.0288395	6.44523	2.08183	0.750488	0.330215	2.31175	0.970936	0	53.108	27.0832	80.1912	4.38441	33.7733	12.4043	33.4806	239.515	18.1
				13.11	18.11	34.58	26.0304	21.4196	44.847	6	0.24724	0.24724	0.24724	0.0287143	6.43577	2.08243	0.747445	0.328876	2.30776	0.969259	0	53.1233	27.1134	80.2367	4.38498	33.7918	12.3954	33.4868	239.607	18.11
				13.12	18.12	34.57	26.0379	21.4434	44.8775	6	0.246806	0.246806	0.246806	0.0285895	6.42632	2.08303	0.744411	0.327541	2.30376	0.967579	0	53.1386	27.1435	80.2821	4.38555	33.8102	12.3866	33.4931	239.698	18.12
				13.13	18.13	34.56	26.0453	21.4672	44.908	6	0.246373	0.246373	0.246373	0.0284652	6.41687	2.08363	0.741385	0.32621	2.29975	0.965896	0	53.1538	27.1737	80.3274	4.38611	33.8286	12.3777	33.4992	239.789	18.13
				13.14	18.14	34.55	26.0528	21.4909	44.9384	6	0.24594	0.24594	0.24594	0.0283413	6.40743	2.08422	0.738369	0.324882	2.29574	0.964212	0	53.1689	27.2037	80.3726	4.38667	33.847	12.3688	33.5054	239.879	18.14
				13.15	18.15	34.54	26.0601	21.5146	44.9687	6	0.245508	0.245508	0.245508	0.0282178	6.39798	2.08481	0.735361	0.323559	2.29173	0.962525	0	53.184	27.2337	80.4177	4.38723	33.8653	12.3599	33.5116	239.97	18.15
				13.16	18.16	34.53	26.0675	21.5383	44.999	6	0.245077	0.245077	0.245077	0.0280948	6.38854	2.0854	0.732361	0.322239	2.2877	0.960836	0	53.199	27.2636	80.4626	4.38779	33.8836	12.3511	33.5178	240.06	18.16
				13.17	18.17	34.52	26.0748	21.5619	45.0292	6	0.244646	0.244646	0.244646	0.0279722	6.3791	2.08599	0.72937	0.320923	2.28368	0.959144	0	53.2139	27.2935	80.5074	4.38835	33.9019	12.3422	33.5239	240.149	18.17
				13.18	18.18	34.51	26.0821	21.5854	45.0594	6	0.244216	0.244216	0.244216	0.0278501	6.36966	2.08657	0.726388	0.319611	2.27964	0.957451	0	53.2288	27.3234	80.5522	4.3889	33.9201	12.3333	33.5301	240.239	18.18
				13.19	18.19	34.5	26.0894	21.609	45.0894	6	0.243786	0.243786	0.243786	0.0277283	6.36023	2.08715	0.723415	0.318303	2.27561	0.955755	0	53.2436	27.3531	80.5968	4.38946	33.9383	12.3244	33.5362	240.328	18.19
				13.2	18.2	34.49	26.0966	21.6325	45.1194	6	0.243357	0.243357	0.243357	0.027607	6.3508	2.08773	0.72045	0.316998	2.27156	0.954057	0	53.2584	27.3829	80.6412	4.39001	33.9564	12.3155	33.5423	240.416	18.2
				13.21	18.21	34.48	26.1038	21.6559	45.1493	6	0.242929	0.242929	0.242929	0.0274862	6.34137	2.08831	0.717494	0.315697	2.26751	0.952356	0	53.2731	27.4125	80.6856	4.39056	33.9745	12.3066	33.5484	240.505	18.21
				13.22	18.22	34.47	26.111	21.6793	45.1792	6	0.242501	0.242501	0.242501	0.0273657	6.33194	2.08888	0.714546	0.3144	2.26346	0.950654	0	53.2877	27.4421	80.7299	4.39111	33.9925	12.2978	33.5545	240.593	18.22
				13.23	18.23	34.46	26.1181	21.7026	45.209	6	0.242074	0.242074	0.242074	0.0272457	6.32252	2.08945	0.711607	0.313107	2.2594	0.948949	0	53.3023	27.4717	80.774	4.39166	34.0106	12.2889	33.5606	240.681	18.23
				13.24	18.24	34.45	26.1253	21.7259	45.2387	6	0.241647	0.241647	0.241647	0.0271261	6.3131	2.09002	0.708677	0.311818	2.25534	0.947242	0	53.3168	27.5012	80.818	4.3922	34.0285	12.28	33.5667	240.769	18.24
				13.25	18.25	34.44	26.1323	21.7492	45.2683	6	0.241221	0.241221	0.241221	0.0270069	6.30368	2.09059	0.705755	0.310532	2.25127	0.945533	0	53.3313	27.5306	80.8619	4.39274	34.0465	12.2711	33.5728	240.856	18.25
				13.26	18.26	34.43	26.1394	21.7724	45.2979	6	0.240796	0.240796	0.240796	0.0268882	6.29426	2.09115	0.702841	0.30925	2.24719	0.943822	0	53.3457	27.56	80.9057	4.39328	34.0644	12.2622	33.5788	240.943	18.26
				13.27	18.27	34.42	26.1464	21.7956	45.3274	6	0.240371	0.240371	0.240371	0.0267699	6.28485	2.09171	0.699936	0.307972	2.24312	0.942109	0	53.3601	27.5894	80.9494	4.39382	34.0822	12.2532	33.5848	241.03	18.27
				13.28	18.28	34.41	26.1534	21.8187	45.3568	6	0.239947	0.239947	0.239947	0.0266519	6.27543	2.09227	0.697039	0.306697	2.23903	0.940393	0	53.3743	27.6186	80.993	4.39436	34.1	12.2443	33.5909	241.116	18.28
				13.29	18.29	34.4	26.1604	21.8418	45.3862	6	0.239523	0.239523	0.239523	0.0265344	6.26603	2.09283	0.694151	0.305427	2.23494	0.938675	0	53.3886	27.6479	81.0364	4.3949	34.1178	12.2354	33.5969	241.202	18.29
				13.3	18.3	34.39	26.1673	21.8649	45.4155	6	0.2391	0.2391	0.2391	0.0264173	6.25662	2.09339	0.691272	0.304159	2.23085	0.936956	0	53.4027	27.677	81.0798	4.39543	34.1356	12.2265	33.6029	241.288	18.3
				13.31	18.31	34.38	26.1742	21.8879	45.4447	6	0.238678	0.238678	0.238678	0.0263007	6.24722	2.09394	0.6884	0.302896	2.22675	0.935234	0	53.4168	27.7061	81.123	4.39597	34.1533	12.2176	33.6089	241.373	18.31
				13.32	18.32	34.37	26.1811	21.9108	45.4738	6	0.238256	0.238256	0.238256	0.0261844	6.23782	2.09449	0.685537	0.301636	2.22264	0.93351	0	53.4309	27.7352	81.1661	4.3965	34.1709	12.2087	33.6149	241.459	18.32
				13.33	18.33	34.36	26.188	21.9337	45.5029	6	0.237835	0.237835	0.237835	0.0260685	6.22842	2.09504	0.682683	0.30038	2.21853	0.931784	0	53.4449	27.7642	81.2091	4.39703	34.1885	12.1997	33.6209	241.544	18.33
				13.34	18.34	34.35	26.1948	21.9566	45.5319	6	0.237414	0.237414	0.237414	0.0259531	6.21903	2.09559	0.679836	0.299128	2.21442	0.930056	0	53.4588	27.7931	81.252	4.39755	34.2061	12.1908	33.6268	241.628	18.34
				13.35	18.35	34.34	26.2016	21.9794	45.5609	6	0.236994	0.236994	0.236994	0.025838	6.20963	2.09613	0.676998	0.297879	2.2103	0.928327	0	53.4727	27.822	81.2947	4.39808	34.2237	12.1819	33.6328	241.713	18.35
				13.36	18.36	34.33	26.2084	22.0022	45.5897	6	0.236575	0.236575	0.236575	0.0257234	6.20025	2.09667	0.674169	0.296634	2.20618	0.926595	0	53.4865	27.8509	81.3374	4.39861	34.2412	12.173	33.6387	241.797	18.36
				13.37	18.37	34.32	26.2151	22.0249	45.6185	6	0.236156	0.236156	0.236156	0.0256092	6.19086	2.09721	0.671347	0.295393	2.20205	0.924861	0	53.5003	27.8797	81.3799	4.39913	34.2586	12.164	33.6447	241.881	18.37
				13.38	18.38	34.31	26.2218	22.0476	45.6473	6	0.235738	0.235738	0.235738	0.0254953	6.18148	2.09775	0.668534	0.294155	2.19792	0.923125	0	53.514	27.9084	81.4223	4.39965	34.2761	12.1551	33.6506	241.964	18.38
				13.39	18.39	34.3	26.2285	22.0703	45.6759	6	0.23532	0.23532	0.23532	0.0253819	6.1721	2.09828	0.665729	0.292921	2.19378	0.921387	0	53.5276	27.937	81.4646	4.40017	34.2935	12.1462	33.6565	242.047	18.39
				13.4	18.4	34.29	26.2352	22.0929	45.7045	6	0.234903	0.234903	0.234903	0.0252688	6.16272	2.09881	0.662932	0.29169	2.18963	0.919647	0	53.5412	27.9657	81.5068	4.40069	34.3108	12.1372	33.6624	242.13	18.4
				13.41	18.41	34.28	26.2418	22.1154	45.7331	6	0.234486	0.234486	0.234486	0.0251562	6.15334	2.09934	0.660144	0.290463	2.18549	0.917905	0	53.5547	27.9942	81.5489	4.4012	34.3281	12.1283	33.6683	242.213	18.41
				13.42	18.42	34.27	26.2484	22.1379	45.7615	6	0.23407	0.23407	0.23407	0.0250439	6.14397	2.09987	0.657363	0.28924	2.18134	0.916161	0	53.5682	28.0227	81.5909	4.40172	34.3454	12.1193	33.6741	242.295	18.42
				13.43	18.43	34.26	26.255	22.1604	45.7899	6	0.233655	0.233655	0.233655	0.0249321	6.1346	2.1004	0.654591	0.28802	2.17718	0.914415	0	53.5816	28.0512	81.6328	4.40223	34.3626	12.1104	33.68	242.378	18.43
				13.44	18.44	34.25	26.2615	22.1828	45.8182	6	0.23324	0.23324	0.23324	0.0248206	6.12524	2.10092	0.651827	0.286804	2.17302	0.912667	0	53.595	28.0795	81.6745	4.40274	34.3798	12.1014	33.6859	242.459	18.44
				13.45	18.45	34.24	26.2681	22.2052	45.8465	6	0.232826	0.232826	0.232826	0.0247095	6.11588	2.10144	0.649071	0.285591	2.16885	0.910918	0	53.6083	28.1079	81.7161	4.40325	34.397	12.0925	33.6917	242.541	18.45
				13.46	18.46	34.23	26.2745	22.2276	45.8746	6	0.232412	0.232412	0.232412	0.0245988	6.10652	2.10196	0.646323	0.284382	2.16468	0.909166	0	53.6215	28.1362	81.7577	4.40376	34.4141	12.0835	33.6975	242.622	18.46
				13.47	18.47	34.22	26.281	22.2499	45.9028	6	0.231999	0.231999	0.231999	0.0244885	6.09716	2.10248	0.643583	0.283177	2.16051	0.907412	0	53.6347	28.1644	81.7991	4.40427	34.4312	12.0746	33.7033	242.703	18.47
				13.48	18.48	34.21	26.2874	22.2721	45.9308	6	0.231586	0.231586	0.231586	0.0243786	6.08781	2.103	0.640852	0.281975	2.15633	0.905657	0	53.6478	28.1925	81.8404	4.40477	34.4482	12.0656	33.7091	242.784	18.48
				13.49	18.49	34.2	26.2938	22.2943	45.9588	6	0.231174	0.231174	0.231174	0.0242691	6.07845	2.10351	0.638128	0.280776	2.15214	0.9039	0	53.6609	28.2206	81.8816	4.40527	34.4652	12.0567	33.7149	242.864	18.49
				13.5	18.5	34.19	26.3002	22.3165	45.9867	6	0.230763	0.230763	0.230763	0.02416	6.06911	2.10402	0.635412	0.279581	2.14795	0.902141	0	53.6739	28.2487	81.9226	4.40578	34.4822	12.0477	33.7207	242.944	18.5
				13.51	18.51	34.18	26.3066	22.3386	46.0145	6	0.230352	0.230352	0.230352	0.0240512	6.05976	2.10453	0.632705	0.27839	2.14376	0.90038	0	53.6869	28.2767	81.9636	4.40628	34.4991	12.0388	33.7265	243.024	18.51
				13.52	18.52	34.17	26.3129	22.3607	46.0423	6	0.229941	0.229941	0.229941	0.0239428	6.05042	2.10503	0.630005	0.277202	2.13956	0.898617	0	53.6998	28.3046	82.0044	4.40677	34.516	12.0298	33.7323	243.104	18.52
				13.53	18.53	34.16	26.3192	22.3827	46.07	6	0.229531	0.229531	0.229531	0.0238348	6.04108	2.10554	0.627313	0.276018	2.13536	0.896852	0	53.7127	28.3325	82.0452	4.40727	34.5328	12.0208	33.738	243.183	18.53
				13.54	18.54	34.15	26.3255	22.4047	46.0976	6	0.229122	0.229122	0.229122	0.0237272	6.03175	2.10604	0.624629	0.274837	2.13116	0.895086	0	53.7255	28.3603	82.0858	4.40777	34.5496	12.0119	33.7438	243.262	18.54
				13.55	18.55	34.14	26.3317	22.4266	46.1252	6	0.228713	0.228713	0.228713	0.0236199	6.02241	2.10654	0.621953	0.273659	2.12695	0.893317	0	53.7382	28.3881	82.1263	4.40826	34.5664	12.0029	33.7495	243.341	18.55
				13.56	18.56	34.13	26.338	22.4485	46.1526	6	0.228305	0.228305	0.228305	0.023513	6.01309	2.10704	0.619285	0.272485	2.12273	0.891547	0	53.7509	28.4158	82.1667	4.40875	34.5831	11.9939	33.7552	243.419	18.56
				13.57	18.57	34.12	26.3441	22.4703	46.1801	6	0.227897	0.227897	0.227897	0.0234065	6.00376	2.10753	0.616625	0.271315	2.11851	0.889775	0	53.7636	28.4435	82.207	4.40924	34.5998	11.9849	33.7609	243.498	18.57
				13.58	18.58	34.11	26.3503	22.4921	46.2074	6	0.22749	0.22749	0.22749	0.0233004	5.99444	2.10802	0.613973	0.270148	2.11429	0.888002	0	53.7761	28.4711	82.2472	4.40973	34.6164	11.976	33.7666	243.576	18.58
				13.59	18.59	34.1	26.3564	22.5139	46.2347	6	0.227084	0.227084	0.227084	0.0231946	5.98512	2.10852	0.611328	0.268984	2.11006	0.886226	0	53.7887	28.4986	82.2873	4.41022	34.6331	11.967	33.7723	243.653	18.59
				13.6	18.6	34.09	26.3626	22.5356	46.2619	6	0.226678	0.226678	0.226678	0.0230892	5.9758	2.109	0.608692	0.267824	2.10583	0.884449	0	53.8011	28.5261	82.3272	4.4107	34.6496	11.958	33.778	243.731	18.6
				13.61	18.61	34.08	26.3686	22.5573	46.2891	6	0.226272	0.226272	0.226272	0.0229842	5.96649	2.10949	0.606063	0.266668	2.1016	0.88267	0	53.8136	28.5535	82.3671	4.41119	34.6662	11.949	33.7836	243.808	18.61
				13.62	18.62	34.07	26.3747	22.5789	46.3161	6	0.225867	0.225867	0.225867	0.0228796	5.95718	2.10998	0.603442	0.265514	2.09736	0.880889	0	53.8259	28.5809	82.4068	4.41167	34.6827	11.9401	33.7893	243.885	18.62
				13.63	18.63	34.06	26.3807	22.6005	46.3431	6	0.225463	0.225463	0.225463	0.0227753	5.94787	2.11046	0.600828	0.264364	2.09311	0.879107	0	53.8383	28.6082	82.4464	4.41215	34.6991	11.9311	33.7949	243.961	18.63
				13.64	18.64	34.05	26.3868	22.622	46.3701	6	0.225059	0.225059	0.225059	0.0226713	5.93857	2.11094	0.598223	0.263218	2.08886	0.877323	0	53.8505	28.6354	82.486	4.41263	34.7155	11.9221	33.8005	244.038	18.64
				13.65	18.65	34.04	26.3927	22.6435	46.397	6	0.224655	0.224655	0.224655	0.0225678	5.92927	2.11142	0.595625	0.262075	2.08461	0.875537	0	53.8627	28.6626	82.5254	4.41311	34.7319	11.9131	33.8061	244.114	18.65
				13.66	18.66	34.03	26.3987	22.6649	46.4238	6	0.224252	0.224252	0.224252	0.0224645	5.91997	2.1119	0.593035	0.260935	2.08036	0.873749	0	53.8749	28.6898	82.5647	4.41358	34.7483	11.9041	33.8117	244.189	18.66
				13.67	18.67	34.02	26.4046	22.6863	46.4505	6	0.22385	0.22385	0.22385	0.0223617	5.91068	2.11237	0.590452	0.259799	2.0761	0.87196	0	53.887	28.7169	82.6039	4.41406	34.7646	11.8951	33.8173	244.265	18.67
				13.68	18.68	34.01	26.4105	22.7077	46.4772	6	0.223448	0.223448	0.223448	0.0222592	5.90139	2.11284	0.587877	0.258666	2.07183	0.870169	0	53.899	28.7439	82.6429	4.41453	34.7808	11.8861	33.8229	244.34	18.68
				13.69	18.69	34	26.4164	22.729	46.5037	6	0.223047	0.223047	0.223047	0.0221571	5.8921	2.11331	0.58531	0.257536	2.06756	0.868376	0	53.911	28.7709	82.6819	4.415	34.7971	11.8772	33.8285	244.415	18.69
				13.7	18.7	33.99	26.4223	22.7502	46.5303	6	0.222646	0.222646	0.222646	0.0220553	5.88281	2.11378	0.58275	0.25641	2.06329	0.866582	0	53.923	28.7978	82.7208	4.41547	34.8132	11.8682	33.834	244.49	18.7
				13.71	18.71	33.98	26.4281	22.7715	46.5567	6	0.222246	0.222246	0.222246	0.0219539	5.87353	2.11425	0.580198	0.255287	2.05901	0.864786	0	53.9349	28.8246	82.7595	4.41594	34.8294	11.8592	33.8396	244.564	18.71
				13.72	18.72	33.97	26.4339	22.7926	46.5831	6	0.221846	0.221846	0.221846	0.0218528	5.86426	2.11471	0.577654	0.254168	2.05473	0.862988	0	53.9467	28.8514	82.7981	4.41641	34.8455	11.8502	33.8451	244.638	18.72
				13.73	18.73	33.96	26.4397	22.8138	46.6095	6	0.221447	0.221447	0.221447	0.0217521	5.85498	2.11517	0.575117	0.253052	2.05045	0.861189	0	53.9585	28.8782	82.8367	4.41687	34.8616	11.8412	33.8507	244.712	18.73
				13.74	18.74	33.95	26.4454	22.8348	46.6357	6	0.221048	0.221048	0.221048	0.0216517	5.84571	2.11563	0.572588	0.251939	2.04616	0.859388	0	53.9702	28.9049	82.8751	4.41733	34.8776	11.8322	33.8562	244.786	18.74
				13.75	18.75	33.94	26.4511	22.8559	46.6619	6	0.22065	0.22065	0.22065	0.0215517	5.83644	2.11609	0.570066	0.250829	2.04187	0.857586	0	53.9819	28.9315	82.9134	4.4178	34.8936	11.8232	33.8617	244.859	18.75
				13.76	18.76	33.93	26.4568	22.8769	46.688	6	0.220252	0.220252	0.220252	0.021452	5.82718	2.11655	0.567552	0.249723	2.03757	0.855781	0	53.9936	28.958	82.9516	4.41826	34.9096	11.8142	33.8672	244.932	18.76
				13.77	18.77	33.92	26.4625	22.8978	46.7141	6	0.219855	0.219855	0.219855	0.0213527	5.81792	2.117	0.565045	0.24862	2.03328	0.853976	0	54.0051	28.9846	82.9897	4.41872	34.9255	11.8052	33.8726	245.005	18.77
				13.78	18.78	33.91	26.4682	22.9187	46.7401	6	0.219458	0.219458	0.219458	0.0212537	5.80866	2.11745	0.562546	0.24752	2.02897	0.852168	0	54.0167	29.011	83.0277	4.41917	34.9414	11.7962	33.8781	245.078	18.78
				13.79	18.79	33.9	26.4738	22.9396	46.766	6	0.219062	0.219062	0.219062	0.021155	5.79941	2.1179	0.560054	0.246424	2.02467	0.850359	0	54.0281	29.0374	83.0656	4.41963	34.9572	11.7872	33.8836	245.15	18.79
				13.8	18.8	33.89	26.4794	22.9604	46.7918	6	0.218666	0.218666	0.218666	0.0210567	5.79016	2.11835	0.55757	0.245331	2.02035	0.848549	0	54.0396	29.0637	83.1033	4.42008	34.973	11.7782	33.889	245.222	18.8
				13.81	18.81	33.88	26.485	22.9811	46.8176	6	0.218271	0.218271	0.218271	0.0209588	5.78091	2.1188	0.555093	0.244241	2.01604	0.846737	0	54.051	29.09	83.141	4.42054	34.9888	11.7692	33.8944	245.294	18.81
				13.82	18.82	33.87	26.4905	23.0018	46.8433	6	0.217877	0.217877	0.217877	0.0208612	5.77166	2.11924	0.552623	0.243154	2.01172	0.844923	0	54.0623	29.1162	83.1785	4.42099	35.0045	11.7602	33.8999	245.365	18.82
				13.83	18.83	33.86	26.496	23.0225	46.8689	6	0.217482	0.217482	0.217482	0.0207639	5.76242	2.11968	0.550161	0.242071	2.0074	0.843108	0	54.0736	29.1424	83.216	4.42144	35.0202	11.7512	33.9053	245.437	18.83
				13.84	18.84	33.85	26.5015	23.0431	46.8945	6	0.217089	0.217089	0.217089	0.0206669	5.75319	2.12012	0.547706	0.240991	2.00307	0.841291	0	54.0848	29.1685	83.2533	4.42189	35.0359	11.7422	33.9107	245.508	18.84
				13.85	18.85	33.84	26.507	23.0637	46.92	6	0.216695	0.216695	0.216695	0.0205703	5.74395	2.12056	0.545259	0.239914	1.99875	0.839473	0	54.096	29.1946	83.2905	4.42233	35.0515	11.7331	33.9161	245.578	18.85
				13.86	18.86	33.83	26.5125	23.0842	46.9455	6	0.216303	0.216303	0.216303	0.0204741	5.73472	2.121	0.542818	0.23884	1.99441	0.837653	0	54.1071	29.2206	83.3277	4.42278	35.0671	11.7241	33.9214	245.649	18.86
				13.87	18.87	33.82	26.5179	23.1047	46.9708	6	0.215911	0.215911	0.215911	0.0203781	5.7255	2.12143	0.540385	0.23777	1.99008	0.835832	0	54.1182	29.2465	83.3647	4.42322	35.0826	11.7151	33.9268	245.719	18.87
				13.88	18.88	33.81	26.5233	23.1252	46.9961	6	0.215519	0.215519	0.215519	0.0202825	5.71627	2.12186	0.53796	0.236702	1.98574	0.834009	0	54.1292	29.2724	83.4016	4.42367	35.0981	11.7061	33.9322	245.789	18.88
				13.89	18.89	33.8	26.5287	23.1456	47.0214	6	0.215128	0.215128	0.215128	0.0201873	5.70705	2.1223	0.535542	0.235638	1.98139	0.832185	0	54.1402	29.2982	83.4384	4.42411	35.1136	11.6971	33.9375	245.859	18.89
				13.9	18.9	33.79	26.534	23.1659	47.0466	6	0.214737	0.214737	0.214737	0.0200923	5.69783	2.12272	0.53313	0.234577	1.97704	0.830359	0	54.1511	29.3239	83.4751	4.42455	35.129	11.6881	33.9428	245.928	18.9
				13.91	18.91	33.78	26.5394	23.1862	47.0717	6	0.214346	0.214346	0.214346	0.0199977	5.68862	2.12315	0.530727	0.23352	1.97269	0.828531	0	54.162	29.3496	83.5116	4.42499	35.1444	11.6791	33.9481	245.998	18.91
				13.92	18.92	33.77	26.5447	23.2065	47.0967	6	0.213957	0.213957	0.213957	0.0199034	5.67941	2.12357	0.52833	0.232465	1.96834	0.826703	0	54.1728	29.3753	83.5481	4.42542	35.1597	11.6701	33.9535	246.067	18.92
				13.93	18.93	33.76	26.55	23.2267	47.1217	6	0.213567	0.213567	0.213567	0.0198095	5.67021	2.124	0.52594	0.231414	1.96398	0.824872	0	54.1836	29.4009	83.5845	4.42586	35.175	11.661	33.9588	246.135	18.93
				13.94	18.94	33.75	26.5552	23.2469	47.1466	6	0.213178	0.213178	0.213178	0.0197158	5.661	2.12442	0.523558	0.230366	1.95962	0.823041	0	54.1943	29.4264	83.6207	4.42629	35.1903	11.652	33.964	246.204	18.94
				13.95	18.95	33.74	26.5605	23.267	47.1714	6	0.21279	0.21279	0.21279	0.0196225	5.6518	2.12484	0.521183	0.229321	1.95526	0.821207	0	54.205	29.4519	83.6569	4.42672	35.2055	11.643	33.9693	246.272	18.95
				13.96	18.96	33.73	26.5657	23.287	47.1962	6	0.212402	0.212402	0.212402	0.0195295	5.64261	2.12525	0.518815	0.228279	1.95089	0.819373	0	54.2157	29.4773	83.6929	4.42715	35.2207	11.634	33.9746	246.34	18.96
				13.97	18.97	33.72	26.5709	23.3071	47.2208	6	0.212015	0.212015	0.212015	0.0194369	5.63342	2.12567	0.516454	0.22724	1.94652	0.817537	0	54.2262	29.5026	83.7289	4.42758	35.2359	11.625	33.9798	246.408	18.97
				13.98	18.98	33.71	26.576	23.3271	47.2455	6	0.211628	0.211628	0.211628	0.0193445	5.62423	2.12608	0.5141	0.226204	1.94214	0.815699	0	54.2368	29.5279	83.7647	4.42801	35.251	11.6159	33.9851	246.475	18.98
				13.99	18.99	33.7	26.5812	23.347	47.27	6	0.211241	0.211241	0.211241	0.0192525	5.61504	2.12649	0.511754	0.225172	1.93776	0.81386	0	54.2473	29.5532	83.8004	4.42844	35.2661	11.6069	33.9903	246.542	18.99
				14	19	33.69	26.5863	23.3669	47.2945	6	0.210855	0.210855	0.210855	0.0191608	5.60586	2.1269	0.509414	0.224142	1.93338	0.81202	0	54.2577	29.5783	83.8361	4.42886	35.2812	11.5979	33.9955	246.609	19
				14.01	19.01	33.68	26.5914	23.3867	47.319	6	0.21047	0.21047	0.21047	0.0190694	5.59668	2.12731	0.507082	0.223116	1.929	0.810178	0	54.2681	29.6034	83.8716	4.42929	35.2962	11.5889	34.0007	246.676	19.01
				14.02	19.02	33.67	26.5964	23.4065	47.3433	6	0.210085	0.210085	0.210085	0.0189783	5.58751	2.12772	0.504756	0.222093	1.92461	0.808335	0	54.2785	29.6285	83.907	4.42971	35.3111	11.5799	34.0059	246.742	19.02
				14.03	19.03	33.66	26.6015	23.4263	47.3676	6	0.2097	0.2097	0.2097	0.0188876	5.57833	2.12812	0.502438	0.221073	1.92021	0.80649	0	54.2888	29.6535	83.9423	4.43013	35.3261	11.5708	34.0111	246.809	19.03
				14.04	19.04	33.65	26.6065	23.446	47.3918	6	0.209316	0.209316	0.209316	0.0187971	5.56917	2.12852	0.500126	0.220055	1.91582	0.804644	0	54.299	29.6785	83.9775	4.43055	35.341	11.5618	34.0163	246.875	19.04
				14.05	19.05	33.64	26.6115	23.4656	47.416	6	0.208932	0.208932	0.208932	0.018707	5.56	2.12892	0.497822	0.219041	1.91142	0.802797	0	54.3092	29.7033	84.0126	4.43097	35.3558	11.5528	34.0214	246.94	19.05
				14.06	19.06	33.63	26.6165	23.4852	47.4401	6	0.208549	0.208549	0.208549	0.0186172	5.55084	2.12932	0.495524	0.218031	1.90702	0.800948	0	54.3194	29.7282	84.0475	4.43138	35.3706	11.5438	34.0266	247.006	19.06
				14.07	19.07	33.62	26.6215	23.5048	47.4641	6	0.208166	0.208166	0.208166	0.0185277	5.54168	2.12972	0.493233	0.217023	1.90261	0.799098	0	54.3295	29.7529	84.0824	4.4318	35.3854	11.5347	34.0317	247.071	19.07
				14.08	19.08	33.61	26.6264	23.5243	47.4881	6	0.207784	0.207784	0.207784	0.0184385	5.53253	2.13011	0.49095	0.216018	1.89821	0.797246	0	54.3396	29.7776	84.1172	4.43221	35.4002	11.5257	34.0368	247.136	19.08
				14.09	19.09	33.6	26.6313	23.5438	47.512	6	0.207402	0.207402	0.207402	0.0183496	5.52338	2.1305	0.488673	0.215016	1.89379	0.795394	0	54.3496	29.8023	84.1519	4.43262	35.4149	11.5167	34.0419	247.201	19.09
				14.1	19.1	33.59	26.6362	23.5632	47.5358	6	0.20702	0.20702	0.20702	0.018261	5.51423	2.13089	0.486403	0.214017	1.88938	0.793539	0	54.3596	29.8269	84.1864	4.43303	35.4295	11.5077	34.047	247.265	19.1
				14.11	19.11	33.58	26.641	23.5826	47.5596	6	0.206639	0.206639	0.206639	0.0181727	5.50509	2.13128	0.48414	0.213022	1.88496	0.791684	0	54.3695	29.8514	84.2209	4.43344	35.4442	11.4986	34.0521	247.329	19.11
				14.12	19.12	33.57	26.6459	23.6019	47.5832	6	0.206259	0.206259	0.206259	0.0180847	5.49595	2.13167	0.481884	0.212029	1.88054	0.789827	0	54.3794	29.8759	84.2552	4.43385	35.4588	11.4896	34.0572	247.393	19.12
				14.13	19.13	33.56	26.6507	23.6212	47.6069	6	0.205879	0.205879	0.205879	0.0179971	5.48681	2.13206	0.479634	0.211039	1.87612	0.787969	0	54.3892	29.9003	84.2895	4.43426	35.4733	11.4806	34.0623	247.457	19.13
				14.14	19.14	33.55	26.6555	23.6405	47.6304	6	0.205499	0.205499	0.205499	0.0179097	5.47768	2.13244	0.477392	0.210052	1.87169	0.786109	0	54.399	29.9246	84.3236	4.43466	35.4879	11.4715	34.0673	247.521	19.14
				14.15	19.15	33.54	26.6603	23.6597	47.6539	6	0.20512	0.20512	0.20512	0.0178226	5.46855	2.13282	0.475156	0.209069	1.86726	0.784248	0	54.4087	29.9489	84.3577	4.43507	35.5023	11.4625	34.0724	247.584	19.15
				14.16	19.16	33.53	26.665	23.6788	47.6773	6	0.204741	0.204741	0.204741	0.0177359	5.45943	2.1332	0.472927	0.208088	1.86282	0.782386	0	54.4184	29.9732	84.3916	4.43547	35.5168	11.4535	34.0774	247.647	19.16
				14.17	19.17	33.52	26.6698	23.6979	47.7007	6	0.204363	0.204363	0.204363	0.0176494	5.45031	2.13358	0.470705	0.20711	1.85839	0.780523	0	54.4281	29.9974	84.4254	4.43587	35.5312	11.4445	34.0824	247.71	19.17
				14.18	19.18	33.51	26.6745	23.717	47.724	6	0.203985	0.203985	0.203985	0.0175632	5.44119	2.13396	0.46849	0.206135	1.85395	0.778658	0	54.4377	30.0215	84.4592	4.43627	35.5456	11.4354	34.0874	247.772	19.18
				14.19	19.19	33.5	26.6792	23.736	47.7472	6	0.203607	0.203607	0.203607	0.0174773	5.43207	2.13433	0.466281	0.205164	1.8495	0.776792	0	54.4472	30.0455	84.4928	4.43667	35.5599	11.4264	34.0924	247.835	19.19
				14.2	19.2	33.49	26.6838	23.7549	47.7704	6	0.20323	0.20323	0.20323	0.0173918	5.42296	2.13471	0.464079	0.204195	1.84506	0.774924	0	54.4568	30.0695	84.5263	4.43706	35.5742	11.4174	34.0974	247.897	19.2
				14.21	19.21	33.48	26.6885	23.7739	47.7935	6	0.202854	0.202854	0.202854	0.0173065	5.41385	2.13508	0.461884	0.203229	1.84061	0.773056	0	54.4662	30.0935	84.5597	4.43746	35.5884	11.4083	34.1024	247.958	19.21
				14.22	19.22	33.47	26.6931	23.7927	47.8165	6	0.202478	0.202478	0.202478	0.0172215	5.40475	2.13545	0.459695	0.202266	1.83616	0.771186	0	54.4757	30.1174	84.593	4.43785	35.6027	11.3993	34.1073	248.02	19.22
				14.23	19.23	33.46	26.6977	23.8115	47.8394	6	0.202102	0.202102	0.202102	0.0171368	5.39565	2.13581	0.457513	0.201306	1.8317	0.769315	0	54.485	30.1412	84.6262	4.43824	35.6168	11.3903	34.1123	248.081	19.23
				14.24	19.24	33.45	26.7022	23.8303	47.8623	6	0.201727	0.201727	0.201727	0.0170524	5.38655	2.13618	0.455338	0.200349	1.82724	0.767442	0	54.4944	30.165	84.6593	4.43864	35.631	11.3812	34.1172	248.142	19.24
				14.25	19.25	33.44	26.7068	23.849	47.8852	6	0.201352	0.201352	0.201352	0.0169683	5.37746	2.13654	0.453169	0.199394	1.82278	0.765569	0	54.5037	30.1887	84.6923	4.43903	35.6451	11.3722	34.1222	248.203	19.25
				14.26	19.26	33.43	26.7113	23.8677	47.9079	6	0.200977	0.200977	0.200977	0.0168845	5.36837	2.13691	0.451007	0.198443	1.81832	0.763694	0	54.5129	30.2123	84.7252	4.43941	35.6592	11.3632	34.1271	248.264	19.26
				14.27	19.27	33.42	26.7158	23.8864	47.9306	6	0.200603	0.200603	0.200603	0.016801	5.35928	2.13727	0.448852	0.197495	1.81385	0.761818	0	54.5221	30.2359	84.758	4.4398	35.6732	11.3541	34.132	248.324	19.27
				14.28	19.28	33.41	26.7203	23.9049	47.9532	6	0.20023	0.20023	0.20023	0.0167177	5.3502	2.13763	0.446703	0.196549	1.80938	0.75994	0	54.5313	30.2594	84.7907	4.44019	35.6872	11.3451	34.1369	248.385	19.28
				14.29	19.29	33.4	26.7248	23.9235	47.9758	6	0.199856	0.199856	0.199856	0.0166348	5.34112	2.13798	0.444561	0.195607	1.80491	0.758061	0	54.5404	30.2829	84.8233	4.44057	35.7012	11.3361	34.1417	248.445	19.29
				14.3	19.3	33.39	26.7292	23.942	47.9983	6	0.199484	0.199484	0.199484	0.0165521	5.33205	2.13834	0.442425	0.194667	1.80043	0.756182	0	54.5495	30.3063	84.8558	4.44095	35.7151	11.327	34.1466	248.504	19.3
				14.31	19.31	33.38	26.7337	23.9604	48.0207	6	0.199111	0.199111	0.199111	0.0164697	5.32297	2.13869	0.440296	0.19373	1.79595	0.7543	0	54.5585	30.3297	84.8882	4.44133	35.729	11.318	34.1515	248.564	19.31
				14.32	19.32	33.37	26.7381	23.9788	48.0431	6	0.198739	0.198739	0.198739	0.0163876	5.3139	2.13905	0.438173	0.192796	1.79147	0.752418	0	54.5675	30.3529	84.9204	4.44171	35.7428	11.309	34.1563	248.623	19.32
				14.33	19.33	33.36	26.7425	23.9972	48.0654	6	0.198368	0.198368	0.198368	0.0163058	5.30484	2.1394	0.436057	0.191865	1.78699	0.750535	0	54.5764	30.3762	84.9526	4.44209	35.7566	11.2999	34.1612	248.682	19.33
				14.34	19.34	33.35	26.7468	24.0155	48.0876	6	0.197997	0.197997	0.197997	0.0162243	5.29578	2.13974	0.433947	0.190937	1.7825	0.74865	0	54.5853	30.3994	84.9847	4.44247	35.7704	11.2909	34.166	248.741	19.34
				14.35	19.35	33.34	26.7512	24.0337	48.1098	6	0.197626	0.197626	0.197626	0.016143	5.28672	2.14009	0.431844	0.190011	1.77801	0.746764	0	54.5942	30.4225	85.0167	4.44285	35.7841	11.2818	34.1708	248.799	19.35
				14.36	19.36	33.33	26.7555	24.052	48.1319	6	0.197256	0.197256	0.197256	0.016062	5.27767	2.14044	0.429747	0.189089	1.77352	0.744877	0	54.603	30.4455	85.0485	4.44322	35.7978	11.2728	34.1756	248.858	19.36
				14.37	19.37	33.32	26.7598	24.0701	48.1539	6	0.196886	0.196886	0.196886	0.0159813	5.26862	2.14078	0.427657	0.188169	1.76902	0.742989	0	54.6118	30.4685	85.0803	4.4436	35.8115	11.2638	34.1804	248.916	19.37
				14.38	19.38	33.31	26.764	24.0882	48.1759	6	0.196516	0.196516	0.196516	0.0159009	5.25957	2.14112	0.425573	0.187252	1.76452	0.741099	0	54.6205	30.4914	85.1119	4.44397	35.8251	11.2547	34.1852	248.973	19.38
				14.39	19.39	33.3	26.7683	24.1063	48.1978	6	0.196147	0.196147	0.196147	0.0158208	5.25053	2.14146	0.423496	0.186338	1.76002	0.739208	0	54.6292	30.5143	85.1435	4.44434	35.8387	11.2457	34.1899	249.031	19.39
				14.4	19.4	33.29	26.7725	24.1243	48.2196	6	0.195778	0.195778	0.195778	0.0157409	5.24149	2.1418	0.421424	0.185427	1.75552	0.737316	0	54.6378	30.5371	85.175	4.44471	35.8522	11.2367	34.1947	249.088	19.4
				14.41	19.41	33.28	26.7767	24.1423	48.2414	6	0.19541	0.19541	0.19541	0.0156613	5.23245	2.14214	0.41936	0.184518	1.75101	0.735423	0	54.6464	30.5599	85.2063	4.44508	35.8658	11.2276	34.1994	249.146	19.41
				14.42	19.42	33.27	26.7809	24.1602	48.2631	6	0.195042	0.195042	0.195042	0.015582	5.22342	2.14248	0.417301	0.183613	1.7465	0.733529	0	54.655	30.5826	85.2376	4.44544	35.8792	11.2186	34.2041	249.203	19.42
				14.43	19.43	33.26	26.7851	24.1781	48.2847	6	0.194675	0.194675	0.194675	0.015503	5.21439	2.14281	0.415249	0.18271	1.74199	0.731634	0	54.6635	30.6052	85.2687	4.44581	35.8927	11.2096	34.2089	249.259	19.43
				14.44	19.44	33.25	26.7893	24.196	48.3063	6	0.194308	0.194308	0.194308	0.0154242	5.20536	2.14314	0.413203	0.18181	1.73747	0.729737	0	54.672	30.6278	85.2998	4.44617	35.9061	11.2005	34.2136	249.316	19.44
				14.45	19.45	33.24	26.7934	24.2137	48.3278	6	0.193941	0.193941	0.193941	0.0153457	5.19634	2.14347	0.411164	0.180912	1.73295	0.72784	0	54.6804	30.6503	85.3307	4.44653	35.9194	11.1915	34.2183	249.372	19.45
				14.46	19.46	33.23	26.7975	24.2315	48.3492	6	0.193575	0.193575	0.193575	0.0152675	5.18732	2.1438	0.409131	0.180018	1.72843	0.725941	0	54.6888	30.6728	85.3616	4.4469	35.9328	11.1825	34.2229	249.428	19.46
				14.47	19.47	33.22	26.8016	24.2492	48.3706	6	0.193209	0.193209	0.193209	0.0151895	5.17831	2.14413	0.407104	0.179126	1.72391	0.724041	0	54.6971	30.6952	85.3923	4.44726	35.9461	11.1734	34.2276	249.484	19.47
				14.48	19.48	33.21	26.8057	24.2668	48.3919	6	0.192843	0.192843	0.192843	0.0151119	5.16929	2.14445	0.405083	0.178237	1.71938	0.72214	0	54.7055	30.7175	85.423	4.44761	35.9593	11.1644	34.2323	249.539	19.48
				14.49	19.49	33.2	26.8097	24.2844	48.4132	6	0.192478	0.192478	0.192478	0.0150344	5.16029	2.14478	0.403069	0.17735	1.71485	0.720238	0	54.7137	30.7398	85.4535	4.44797	35.9725	11.1553	34.2369	249.595	19.49
				14.5	19.5	33.19	26.8138	24.302	48.4344	6	0.192113	0.192113	0.192113	0.0149573	5.15128	2.1451	0.401061	0.176467	1.71032	0.718334	0	54.722	30.762	85.4839	4.44833	35.9857	11.1463	34.2415	249.65	19.5
				14.51	19.51	33.18	26.8178	24.3195	48.4555	6	0.191749	0.191749	0.191749	0.0148804	5.14228	2.14542	0.399059	0.175586	1.70579	0.71643	0	54.7301	30.7842	85.5143	4.44868	35.9988	11.1373	34.2462	249.705	19.51
				14.52	19.52	33.17	26.8218	24.3369	48.4765	6	0.191385	0.191385	0.191385	0.0148038	5.13328	2.14574	0.397063	0.174708	1.70125	0.714524	0	54.7383	30.8063	85.5445	4.44904	36.0119	11.1282	34.2508	249.759	19.52
				14.53	19.53	33.16	26.8257	24.3543	48.4975	6	0.191021	0.191021	0.191021	0.0147274	5.12429	2.14606	0.395074	0.173832	1.69671	0.712617	0	54.7464	30.8283	85.5747	4.44939	36.025	11.1192	34.2554	249.814	19.53
				14.54	19.54	33.15	26.8297	24.3717	48.5184	6	0.190658	0.190658	0.190658	0.0146513	5.1153	2.14637	0.39309	0.17296	1.69217	0.71071	0	54.7544	30.8503	85.6047	4.44974	36.038	11.1102	34.26	249.868	19.54
				14.55	19.55	33.14	26.8336	24.389	48.5393	6	0.190295	0.190295	0.190295	0.0145755	5.10631	2.14669	0.391113	0.17209	1.68762	0.708801	0	54.7625	30.8722	85.6347	4.45009	36.051	11.1011	34.2645	249.922	19.55
				14.56	19.56	33.13	26.8375	24.4063	48.5601	6	0.189933	0.189933	0.189933	0.0144999	5.09733	2.147	0.389142	0.171223	1.68307	0.706891	0	54.7705	30.894	85.6645	4.45044	36.064	11.0921	34.2691	249.976	19.56
				14.57	19.57	33.12	26.8414	24.4235	48.5808	6	0.189571	0.189571	0.189571	0.0144246	5.08835	2.14731	0.387177	0.170358	1.67852	0.70498	0	54.7784	30.9158	85.6942	4.45079	36.0769	11.0831	34.2737	250.029	19.57
				14.58	19.58	33.11	26.8453	24.4407	48.6014	6	0.189209	0.189209	0.189209	0.0143496	5.07937	2.14762	0.385218	0.169496	1.67397	0.703067	0	54.7863	30.9376	85.7239	4.45113	36.0898	11.074	34.2782	250.083	19.58
				14.59	19.59	33.1	26.8491	24.4578	48.622	6	0.188848	0.188848	0.188848	0.0142748	5.0704	2.14793	0.383266	0.168637	1.66941	0.701154	0	54.7942	30.9593	85.7534	4.45148	36.1027	11.065	34.2827	250.136	19.59
				14.6	19.6	33.09	26.853	24.4749	48.6426	6	0.188487	0.188487	0.188487	0.0142002	5.06143	2.14824	0.381319	0.16778	1.66486	0.69924	0	54.802	30.9809	85.7828	4.45182	36.1155	11.0559	34.2872	250.189	19.6
				14.61	19.61	33.08	26.8568	24.4919	48.663	6	0.188126	0.188126	0.188126	0.014126	5.05247	2.14854	0.379378	0.166926	1.6603	0.697324	0	54.8098	31.0024	85.8122	4.45216	36.1282	11.0469	34.2918	250.241	19.61
				14.62	19.62	33.07	26.8606	24.5089	48.6834	6	0.187766	0.187766	0.187766	0.014052	5.04351	2.14885	0.377444	0.166075	1.65573	0.695408	0	54.8175	31.0239	85.8414	4.4525	36.141	11.0379	34.2962	250.294	19.62
				14.63	19.63	33.06	26.8643	24.5258	48.7038	6	0.187406	0.187406	0.187406	0.0139782	5.03455	2.14915	0.375515	0.165227	1.65117	0.69349	0	54.8252	31.0454	85.8706	4.45284	36.1537	11.0288	34.3007	250.346	19.63
				14.64	19.64	33.05	26.8681	24.5427	48.724	6	0.187047	0.187047	0.187047	0.0139047	5.02559	2.14945	0.373593	0.164381	1.6466	0.691571	0	54.8329	31.0667	85.8996	4.45318	36.1663	11.0198	34.3052	250.398	19.64
				14.65	19.65	33.04	26.8718	24.5596	48.7442	6	0.186688	0.186688	0.186688	0.0138314	5.01664	2.14975	0.371676	0.163537	1.64203	0.689652	0	54.8405	31.0881	85.9285	4.45352	36.179	11.0108	34.3097	250.45	19.65
				14.66	19.66	33.03	26.8756	24.5764	48.7644	6	0.186329	0.186329	0.186329	0.0137584	5.00769	2.15004	0.369765	0.162697	1.63745	0.687731	0	54.8481	31.1093	85.9574	4.45385	36.1915	11.0017	34.3141	250.502	19.66
				14.67	19.67	33.02	26.8793	24.5931	48.7844	6	0.18597	0.18597	0.18597	0.0136857	4.99875	2.15034	0.367861	0.161859	1.63288	0.685809	0	54.8556	31.1305	85.9861	4.45419	36.2041	10.9927	34.3185	250.553	19.67
				14.68	19.68	33.01	26.8829	24.6098	48.8044	6	0.185612	0.185612	0.185612	0.0136132	4.98981	2.15063	0.365962	0.161023	1.6283	0.683886	0	54.8631	31.1516	86.0148	4.45452	36.2166	10.9837	34.323	250.604	19.68
				14.69	19.69	33	26.8866	24.6264	48.8244	6	0.185255	0.185255	0.185255	0.0135409	4.98087	2.15093	0.364069	0.160191	1.62372	0.681962	0	54.8706	31.1727	86.0433	4.45485	36.2291	10.9746	34.3274	250.655	19.69
				14.7	19.7	32.99	26.8902	24.643	48.8443	6	0.184897	0.184897	0.184897	0.0134689	4.97193	2.15122	0.362183	0.15936	1.61914	0.680037	0	54.878	31.1937	86.0718	4.45518	36.2415	10.9656	34.3318	250.706	19.7
				14.71	19.71	32.98	26.8939	24.6596	48.8641	6	0.18454	0.18454	0.18454	0.0133972	4.963	2.15151	0.360302	0.158533	1.61455	0.678111	0	54.8854	31.2147	86.1001	4.45551	36.2539	10.9566	34.3362	250.756	19.71
				14.72	19.72	32.97	26.8975	24.6761	48.8838	6	0.184184	0.184184	0.184184	0.0133257	4.95408	2.1518	0.358427	0.157708	1.60996	0.676184	0	54.8928	31.2356	86.1283	4.45584	36.2663	10.9475	34.3405	250.807	19.72
				14.73	19.73	32.96	26.901	24.6926	48.9035	6	0.183828	0.183828	0.183828	0.0132544	4.94515	2.15208	0.356558	0.156885	1.60537	0.674256	0	54.9001	31.2564	86.1565	4.45617	36.2786	10.9385	34.3449	250.857	19.73
				14.74	19.74	32.95	26.9046	24.709	48.9231	6	0.183472	0.183472	0.183472	0.0131834	4.93623	2.15237	0.354695	0.156066	1.60078	0.672327	0	54.9074	31.2772	86.1845	4.45649	36.2909	10.9295	34.3492	250.907	19.74
				14.75	19.75	32.94	26.9082	24.7253	48.9427	6	0.183116	0.183116	0.183116	0.0131126	4.92732	2.15265	0.352837	0.155248	1.59618	0.670396	0	54.9146	31.2979	86.2125	4.45682	36.3032	10.9204	34.3536	250.956	19.75
				14.76	19.76	32.93	26.9117	24.7417	48.9622	6	0.182761	0.182761	0.182761	0.0130421	4.9184	2.15293	0.350986	0.154434	1.59158	0.668465	0	54.9218	31.3185	86.2403	4.45714	36.3154	10.9114	34.3579	251.006	19.76
				14.77	19.77	32.92	26.9152	24.7579	48.9816	6	0.182406	0.182406	0.182406	0.0129719	4.90949	2.15322	0.34914	0.153622	1.58698	0.666533	0	54.929	31.3391	86.2681	4.45746	36.3276	10.9024	34.3622	251.055	19.77
				14.78	19.78	32.91	26.9187	24.7741	49.001	6	0.182051	0.182051	0.182051	0.0129018	4.90059	2.15349	0.3473	0.152812	1.58238	0.6646	0	54.9361	31.3597	86.2958	4.45778	36.3398	10.8933	34.3665	251.104	19.78
				14.79	19.79	32.9	26.9222	24.7903	49.0202	6	0.181697	0.181697	0.181697	0.012832	4.89168	2.15377	0.345466	0.152005	1.57777	0.662665	0	54.9432	31.3801	86.3233	4.4581	36.3519	10.8843	34.3708	251.153	19.79
				14.8	19.8	32.89	26.9256	24.8064	49.0395	6	0.181343	0.181343	0.181343	0.0127625	4.88278	2.15405	0.343638	0.151201	1.57317	0.66073	0	54.9502	31.4005	86.3508	4.45842	36.3639	10.8753	34.3751	251.201	19.8
				14.81	19.81	32.88	26.929	24.8225	49.0587	6	0.18099	0.18099	0.18099	0.0126932	4.87389	2.15432	0.341815	0.150399	1.56856	0.658794	0	54.9572	31.4209	86.3781	4.45873	36.376	10.8662	34.3794	251.25	19.81
				14.82	19.82	32.87	26.9325	24.8385	49.0778	6	0.180637	0.180637	0.180637	0.0126241	4.865	2.1546	0.339998	0.149599	1.56394	0.656856	0	54.9642	31.4412	86.4054	4.45905	36.388	10.8572	34.3836	251.298	19.82
				14.83	19.83	32.86	26.9359	24.8545	49.0968	6	0.180284	0.180284	0.180284	0.0125553	4.85611	2.15487	0.338187	0.148802	1.55933	0.654918	0	54.9712	31.4614	86.4326	4.45936	36.3999	10.8482	34.3879	251.346	19.83
				14.84	19.84	32.85	26.9392	24.8704	49.1158	6	0.179932	0.179932	0.179932	0.0124867	4.84722	2.15514	0.336382	0.148008	1.55471	0.652979	0	54.9781	31.4816	86.4596	4.45968	36.4119	10.8391	34.3921	251.394	19.84
				14.85	19.85	32.84	26.9426	24.8863	49.1347	6	0.179579	0.179579	0.179579	0.0124183	4.83834	2.15541	0.334582	0.147216	1.55009	0.651038	0	54.9849	31.5017	86.4866	4.45999	36.4238	10.8301	34.3963	251.441	19.85
				14.86	19.86	32.83	26.946	24.9022	49.1535	6	0.179228	0.179228	0.179228	0.0123502	4.82946	2.15568	0.332788	0.146427	1.54547	0.649097	0	54.9918	31.5217	86.5135	4.4603	36.4356	10.8211	34.4005	251.489	19.86
				14.87	19.87	32.82	26.9493	24.918	49.1723	6	0.178876	0.178876	0.178876	0.0122823	4.82058	2.15594	0.331	0.14564	1.54084	0.647155	0	54.9985	31.5417	86.5403	4.46061	36.4474	10.812	34.4047	251.536	19.87
				14.88	19.88	32.81	26.9526	24.9337	49.191	6	0.178525	0.178525	0.178525	0.0122147	4.81171	2.15621	0.329218	0.144856	1.53622	0.645211	0	55.0053	31.5616	86.5669	4.46092	36.4592	10.803	34.4089	251.583	19.88
				14.89	19.89	32.8	26.9559	24.9494	49.2097	6	0.178174	0.178174	0.178174	0.0121473	4.80284	2.15647	0.327441	0.144074	1.53159	0.643267	0	55.012	31.5815	86.5935	4.46122	36.471	10.794	34.4131	251.63	19.89
				14.9	19.9	32.79	26.9592	24.965	49.2283	6	0.177824	0.177824	0.177824	0.0120801	4.79398	2.15673	0.325669	0.143295	1.52696	0.641322	0	55.0187	31.6013	86.62	4.46153	36.4827	10.7849	34.4173	251.676	19.9
				14.91	19.91	32.78	26.9624	24.9806	49.2468	6	0.177473	0.177473	0.177473	0.0120132	4.78511	2.15699	0.323904	0.142518	1.52232	0.639376	0	55.0253	31.621	86.6464	4.46184	36.4944	10.7759	34.4214	251.722	19.91
				14.92	19.92	32.77	26.9657	24.9962	49.2653	6	0.177124	0.177124	0.177124	0.0119464	4.77625	2.15725	0.322144	0.141743	1.51769	0.637428	0	55.032	31.6407	86.6727	4.46214	36.506	10.7669	34.4255	251.769	19.92
				14.93	19.93	32.76	26.9689	25.0117	49.2837	6	0.176774	0.176774	0.176774	0.01188	4.7674	2.15751	0.320389	0.140971	1.51305	0.63548	0	55.0385	31.6603	86.6989	4.46244	36.5176	10.7579	34.4297	251.814	19.93
				14.94	19.94	32.75	26.9721	25.0271	49.302	6	0.176425	0.176425	0.176425	0.0118137	4.75855	2.15777	0.318641	0.140202	1.50841	0.633531	0	55.0451	31.6799	86.725	4.46274	36.5292	10.7488	34.4338	251.86	19.94
				14.95	19.95	32.74	26.9753	25.0425	49.3203	6	0.176076	0.176076	0.176076	0.0117477	4.7497	2.15802	0.316897	0.139435	1.50376	0.631581	0	55.0516	31.6994	86.751	4.46304	36.5407	10.7398	34.4379	251.906	19.95
				14.96	19.96	32.73	26.9784	25.0579	49.3385	6	0.175727	0.175727	0.175727	0.0116819	4.74085	2.15828	0.31516	0.13867	1.49912	0.62963	0	55.058	31.7188	86.7769	4.46334	36.5522	10.7308	34.442	251.951	19.96
				14.97	19.97	32.72	26.9816	25.0732	49.3566	6	0.175379	0.175379	0.175379	0.0116163	4.73201	2.15853	0.313427	0.137908	1.49447	0.627678	0	55.0645	31.7382	86.8027	4.46364	36.5636	10.7217	34.446	251.996	19.97
				14.98	19.98	32.71	26.9847	25.0884	49.3747	6	0.175031	0.175031	0.175031	0.011551	4.72317	2.15878	0.311701	0.137148	1.48982	0.625724	0	55.0709	31.7575	86.8284	4.46393	36.575	10.7127	34.4501	252.041	19.98
				14.99	19.99	32.7	26.9878	25.1036	49.3927	6	0.174684	0.174684	0.174684	0.0114859	4.71434	2.15903	0.30998	0.136391	1.48517	0.62377	0	55.0772	31.7768	86.854	4.46423	36.5864	10.7037	34.4542	252.086	19.99
				15	20	32.69	26.9909	25.1188	49.4107	6	0.174336	0.174336	0.174336	0.011421	4.7055	2.15928	0.308264	0.135636	1.48051	0.621815	0	55.0836	31.796	86.8795	4.46452	36.5978	10.6947	34.4582	252.13	20
				15.01	20.01	32.68	26.994	25.1339	49.4285	6	0.173989	0.173989	0.173989	0.0113564	4.69667	2.15952	0.306554	0.134884	1.47586	0.619859	0	55.0898	31.8151	86.9049	4.46481	36.6091	10.6856	34.4622	252.174	20.01
				15.02	20.02	32.67	26.9971	25.149	49.4464	6	0.173643	0.173643	0.173643	0.0112919	4.68785	2.15977	0.304849	0.134134	1.4712	0.617902	0	55.0961	31.8342	86.9303	4.46511	36.6203	10.6766	34.4662	252.219	20.02
				15.03	20.03	32.66	27.0001	25.164	49.4641	6	0.173296	0.173296	0.173296	0.0112277	4.67903	2.16001	0.30315	0.133386	1.46653	0.615945	0	55.1023	31.8532	86.9555	4.4654	36.6316	10.6676	34.4702	252.262	20.03
				15.04	20.04	32.65	27.0032	25.179	49.4818	6	0.17295	0.17295	0.17295	0.0111637	4.67021	2.16025	0.301457	0.132641	1.46187	0.613986	0	55.1085	31.8721	86.9806	4.46569	36.6428	10.6586	34.4742	252.306	20.04
				15.05	20.05	32.64	27.0062	25.1939	49.4995	6	0.172605	0.172605	0.172605	0.0111	4.66139	2.16049	0.299768	0.131898	1.4572	0.612026	0	55.1147	31.891	87.0057	4.46597	36.6539	10.6495	34.4782	252.35	20.05
				15.06	20.06	32.63	27.0092	25.2088	49.517	6	0.172259	0.172259	0.172259	0.0110364	4.65258	2.16073	0.298085	0.131158	1.45254	0.610065	0	55.1208	31.9098	87.0306	4.46626	36.6651	10.6405	34.4822	252.393	20.06
				15.07	20.07	32.62	27.0122	25.2236	49.5345	6	0.171914	0.171914	0.171914	0.0109731	4.64377	2.16097	0.296408	0.13042	1.44787	0.608104	0	55.1269	31.9286	87.0555	4.46655	36.6762	10.6315	34.4861	252.436	20.07
				15.08	20.08	32.61	27.0151	25.2384	49.552	6	0.171569	0.171569	0.171569	0.01091	4.63496	2.16121	0.294736	0.129684	1.44319	0.606141	0	55.1329	31.9473	87.0802	4.46683	36.6872	10.6225	34.4901	252.479	20.08
				15.09	20.09	32.6	27.0181	25.2531	49.5694	6	0.171225	0.171225	0.171225	0.0108472	4.62616	2.16145	0.293069	0.128951	1.43852	0.604177	0	55.1389	31.9659	87.1049	4.46711	36.6982	10.6134	34.494	252.522	20.09
				15.1	20.1	32.59	27.021	25.2678	49.5867	6	0.17088	0.17088	0.17088	0.0107845	4.61736	2.16168	0.291408	0.12822	1.43384	0.602213	0	55.1449	31.9845	87.1294	4.46739	36.7092	10.6044	34.4979	252.564	20.1
				15.11	20.11	32.58	27.0239	25.2824	49.6039	6	0.170537	0.170537	0.170537	0.0107221	4.60857	2.16191	0.289752	0.127491	1.42916	0.600247	0	55.1509	32.003	87.1539	4.46768	36.7201	10.5954	34.5018	252.606	20.11
				15.12	20.12	32.57	27.0268	25.297	49.6211	6	0.170193	0.170193	0.170193	0.0106599	4.59977	2.16215	0.288102	0.126765	1.42448	0.598281	0	55.1568	32.0215	87.1783	4.46796	36.7311	10.5864	34.5057	252.649	20.12
				15.13	20.13	32.56	27.0297	25.3115	49.6382	6	0.16985	0.16985	0.16985	0.0105978	4.59098	2.16238	0.286457	0.126041	1.41979	0.596314	0	55.1627	32.0399	87.2025	4.46823	36.7419	10.5773	34.5096	252.69	20.13
				15.14	20.14	32.55	27.0326	25.326	49.6553	6	0.169506	0.169506	0.169506	0.0105361	4.5822	2.16261	0.284817	0.125319	1.41511	0.594345	0	55.1685	32.0582	87.2267	4.46851	36.7528	10.5683	34.5135	252.732	20.14
				15.15	20.15	32.54	27.0354	25.3404	49.6723	6	0.169164	0.169164	0.169164	0.0104745	4.57341	2.16283	0.283182	0.1246	1.41042	0.592376	0	55.1743	32.0765	87.2508	4.46879	36.7636	10.5593	34.5174	252.774	20.15
				15.16	20.16	32.53	27.0382	25.3548	49.6892	6	0.168821	0.168821	0.168821	0.0104131	4.56463	2.16306	0.281553	0.123883	1.40573	0.590406	0	55.1801	32.0947	87.2748	4.46906	36.7743	10.5503	34.5212	252.815	20.16
				15.17	20.17	32.52	27.0411	25.3692	49.7061	6	0.168479	0.168479	0.168479	0.010352	4.55585	2.16328	0.279929	0.123169	1.40104	0.588435	0	55.1858	32.1129	87.2987	4.46934	36.785	10.5413	34.525	252.856	20.17
				15.18	20.18	32.51	27.0439	25.3835	49.7229	6	0.168137	0.168137	0.168137	0.0102911	4.54708	2.16351	0.27831	0.122457	1.39634	0.586463	0	55.1915	32.1309	87.3225	4.46961	36.7957	10.5322	34.5289	252.897	20.18
				15.19	20.19	32.5	27.0466	25.3977	49.7397	6	0.167796	0.167796	0.167796	0.0102304	4.53831	2.16373	0.276697	0.121747	1.39164	0.58449	0	55.1972	32.149	87.3462	4.46988	36.8064	10.5232	34.5327	252.938	20.19
				15.2	20.2	32.49	27.0494	25.4119	49.7564	6	0.167454	0.167454	0.167454	0.0101699	4.52954	2.16395	0.275089	0.121039	1.38694	0.582516	0	55.2029	32.1669	87.3698	4.47015	36.817	10.5142	34.5365	252.978	20.2
				15.21	20.21	32.48	27.0522	25.426	49.773	6	0.167113	0.167113	0.167113	0.0101096	4.52078	2.16417	0.273486	0.120334	1.38224	0.580542	0	55.2085	32.1848	87.3933	4.47042	36.8276	10.5052	34.5403	253.019	20.21
				15.22	20.22	32.47	27.0549	25.4401	49.7895	6	0.166773	0.166773	0.166773	0.0100495	4.51201	2.16439	0.271888	0.119631	1.37754	0.578566	0	55.2141	32.2027	87.4168	4.47069	36.8381	10.4962	34.544	253.059	20.22
				15.23	20.23	32.46	27.0576	25.4542	49.806	6	0.166432	0.166432	0.166432	0.00998964	4.50326	2.16461	0.270296	0.11893	1.37283	0.576589	0	55.2196	32.2205	87.4401	4.47095	36.8486	10.4871	34.5478	253.099	20.23
				15.24	20.24	32.45	27.0603	25.4682	49.8225	6	0.166092	0.166092	0.166092	0.00992999	4.4945	2.16483	0.268709	0.118232	1.36812	0.574612	0	55.2251	32.2382	87.4633	4.47122	36.8591	10.4781	34.5515	253.139	20.24
				15.25	20.25	32.44	27.063	25.4821	49.8388	6	0.165752	0.165752	0.165752	0.00987054	4.48575	2.16504	0.267127	0.117536	1.36341	0.572633	0	55.2306	32.2558	87.4865	4.47148	36.8695	10.4691	34.5553	253.178	20.25
				15.26	20.26	32.43	27.0657	25.496	49.8551	6	0.165412	0.165412	0.165412	0.00981131	4.477	2.16525	0.26555	0.116842	1.3587	0.570654	0	55.2361	32.2734	87.5095	4.47175	36.8799	10.4601	34.559	253.218	20.26
				15.27	20.27	32.42	27.0683	25.5099	49.8714	6	0.165073	0.165073	0.165073	0.00975228	4.46825	2.16547	0.263978	0.11615	1.35399	0.568674	0	55.2415	32.291	87.5325	4.47201	36.8903	10.4511	34.5627	253.257	20.27
				15.28	20.28	32.41	27.071	25.5237	49.8876	6	0.164734	0.164734	0.164734	0.00969346	4.45951	2.16568	0.262411	0.115461	1.34927	0.566693	0	55.2469	32.3085	87.5553	4.47227	36.9006	10.442	34.5664	253.296	20.28
				15.29	20.29	32.4	27.0736	25.5374	49.9037	6	0.164395	0.164395	0.164395	0.00963485	4.45077	2.16589	0.26085	0.114774	1.34455	0.56471	0	55.2522	32.3259	87.5781	4.47253	36.9109	10.433	34.5701	253.335	20.29
				15.3	20.3	32.39	27.0762	25.5511	49.9197	6	0.164057	0.164057	0.164057	0.00957644	4.44203	2.1661	0.259294	0.114089	1.33983	0.562727	0	55.2576	32.3432	87.6008	4.47279	36.9212	10.424	34.5738	253.373	20.3
				15.31	20.31	32.38	27.0788	25.5648	49.9357	6	0.163718	0.163718	0.163718	0.00951824	4.4333	2.1663	0.257742	0.113407	1.3351	0.560743	0	55.2628	32.3605	87.6234	4.47305	36.9314	10.415	34.5774	253.412	20.31
				15.32	20.32	32.37	27.0814	25.5784	49.9516	6	0.163381	0.163381	0.163381	0.00946024	4.42457	2.16651	0.256196	0.112726	1.33038	0.558759	0	55.2681	32.3777	87.6458	4.4733	36.9415	10.406	34.5811	253.45	20.32
				15.33	20.33	32.36	27.0839	25.592	49.9675	6	0.163043	0.163043	0.163043	0.00940245	4.41584	2.16671	0.254655	0.112048	1.32565	0.556773	0	55.2733	32.3949	87.6682	4.47356	36.9517	10.397	34.5847	253.488	20.33
				15.34	20.34	32.35	27.0865	25.6055	49.9833	6	0.162705	0.162705	0.162705	0.00934487	4.40712	2.16692	0.25312	0.111373	1.32092	0.554786	0	55.2785	32.412	87.6905	4.47381	36.9618	10.3879	34.5884	253.526	20.34
				15.35	20.35	32.34	27.089	25.6189	49.9991	6	0.162368	0.162368	0.162368	0.00928748	4.39839	2.16712	0.251589	0.110699	1.31619	0.552799	0	55.2837	32.429	87.7127	4.47407	36.9719	10.3789	34.592	253.564	20.35
				15.36	20.36	32.33	27.0915	25.6324	50.0147	6	0.162031	0.162031	0.162031	0.0092303	4.38968	2.16732	0.250063	0.110028	1.31145	0.55081	0	55.2888	32.446	87.7349	4.47432	36.9819	10.3699	34.5956	253.601	20.36
				15.37	20.37	32.32	27.094	25.6457	50.0303	6	0.161695	0.161695	0.161695	0.00917333	4.38096	2.16752	0.248542	0.109359	1.30672	0.548821	0	55.2939	32.4629	87.7569	4.47457	36.9919	10.3609	34.5992	253.639	20.37
				15.38	20.38	32.31	27.0965	25.659	50.0459	6	0.161358	0.161358	0.161358	0.00911655	4.37225	2.16772	0.247027	0.108692	1.30198	0.54683	0	55.299	32.4798	87.7788	4.47482	37.0019	10.3519	34.6027	253.676	20.38
				15.39	20.39	32.3	27.099	25.6723	50.0614	6	0.161022	0.161022	0.161022	0.00905997	4.36354	2.16792	0.245516	0.108027	1.29724	0.544839	0	55.3041	32.4966	87.8006	4.47507	37.0118	10.3429	34.6063	253.713	20.39
				15.4	20.4	32.29	27.1014	25.6855	50.0768	6	0.160686	0.160686	0.160686	0.0090036	4.35483	2.16812	0.24401	0.107365	1.29249	0.542847	0	55.3091	32.5133	87.8224	4.47532	37.0217	10.3339	34.6099	253.75	20.4
				15.41	20.41	32.28	27.1039	25.6987	50.0922	6	0.160351	0.160351	0.160351	0.00894742	4.34613	2.16831	0.24251	0.106704	1.28775	0.540854	0	55.314	32.53	87.844	4.47556	37.0315	10.3249	34.6134	253.786	20.41
				15.42	20.42	32.27	27.1063	25.7118	50.1075	6	0.160015	0.160015	0.160015	0.00889145	4.33742	2.1685	0.241014	0.106046	1.283	0.53886	0	55.319	32.5466	87.8656	4.47581	37.0413	10.3158	34.6169	253.823	20.42
				15.43	20.43	32.26	27.1087	25.7249	50.1227	6	0.15968	0.15968	0.15968	0.00883567	4.32873	2.1687	0.239524	0.10539	1.27825	0.536865	0	55.3239	32.5631	87.887	4.47605	37.0511	10.3068	34.6204	253.859	20.43
				15.44	20.44	32.25	27.1111	25.7379	50.1379	6	0.159345	0.159345	0.159345	0.00878009	4.32003	2.16889	0.238038	0.104737	1.2735	0.534869	0	55.3288	32.5796	87.9084	4.4763	37.0609	10.2978	34.624	253.895	20.44
				15.45	20.45	32.24	27.1135	25.7509	50.153	6	0.159011	0.159011	0.159011	0.00872471	4.31134	2.16908	0.236557	0.104085	1.26874	0.532873	0	55.3337	32.596	87.9297	4.47654	37.0706	10.2888	34.6274	253.931	20.45
				15.46	20.46	32.23	27.1159	25.7638	50.1681	6	0.158677	0.158677	0.158677	0.00866952	4.30265	2.16927	0.235082	0.103436	1.26399	0.530875	0	55.3385	32.6124	87.9509	4.47678	37.0802	10.2798	34.6309	253.966	20.46
				15.47	20.47	32.22	27.1182	25.7767	50.1831	6	0.158342	0.158342	0.158342	0.00861453	4.29396	2.16946	0.233611	0.102789	1.25923	0.528877	0	55.3433	32.6287	87.972	4.47702	37.0899	10.2708	34.6344	254.002	20.47
				15.48	20.48	32.21	27.1205	25.7895	50.198	6	0.158009	0.158009	0.158009	0.00855974	4.28528	2.16964	0.232145	0.102144	1.25447	0.526877	0	55.348	32.6449	87.993	4.47726	37.0995	10.2618	34.6378	254.037	20.48
				15.49	20.49	32.2	27.1229	25.8023	50.2129	6	0.157675	0.157675	0.157675	0.00850514	4.2766	2.16983	0.230684	0.101501	1.24971	0.524877	0	55.3528	32.6611	88.0139	4.47749	37.109	10.2528	34.6413	254.072	20.49
				15.5	20.5	32.19	27.1252	25.815	50.2277	6	0.157342	0.157342	0.157342	0.00845074	4.26792	2.17001	0.229228	0.10086	1.24494	0.522876	0	55.3575	32.6772	88.0347	4.47773	37.1186	10.2437	34.6447	254.107	20.5
				15.51	20.51	32.18	27.1275	25.8277	50.2424	6	0.157009	0.157009	0.157009	0.00839653	4.25924	2.1702	0.227777	0.100222	1.24018	0.520874	0	55.3622	32.6933	88.0554	4.47797	37.1281	10.2347	34.6481	254.142	20.51
				15.52	20.52	32.17	27.1297	25.8403	50.2571	6	0.156676	0.156676	0.156676	0.00834252	4.25057	2.17038	0.22633	0.0995854	1.23541	0.518871	0	55.3668	32.7093	88.0761	4.4782	37.1375	10.2257	34.6515	254.177	20.52
				15.53	20.53	32.16	27.132	25.8529	50.2717	6	0.156343	0.156343	0.156343	0.0082887	4.2419	2.17056	0.224889	0.0989512	1.23064	0.516867	0	55.3714	32.7252	88.0966	4.47843	37.1469	10.2167	34.6549	254.211	20.53
				15.54	20.54	32.15	27.1343	25.8654	50.2863	6	0.156011	0.156011	0.156011	0.00823507	4.23324	2.17074	0.223452	0.0983191	1.22586	0.514862	0	55.376	32.741	88.1171	4.47867	37.1563	10.2077	34.6583	254.245	20.54
				15.55	20.55	32.14	27.1365	25.8779	50.3007	6	0.155679	0.155679	0.155679	0.00818163	4.22457	2.17092	0.222021	0.0976891	1.22109	0.512856	0	55.3806	32.7568	88.1374	4.4789	37.1656	10.1987	34.6617	254.279	20.55
				15.56	20.56	32.13	27.1387	25.8903	50.3152	6	0.155347	0.155347	0.155347	0.00812839	4.21591	2.1711	0.220594	0.0970613	1.21631	0.51085	0	55.3851	32.7726	88.1577	4.47913	37.1749	10.1897	34.665	254.313	20.56
				15.57	20.57	32.12	27.1409	25.9027	50.3295	6	0.155015	0.155015	0.155015	0.00807533	4.20725	2.17127	0.219172	0.0964356	1.21153	0.508842	0	55.3896	32.7883	88.1779	4.47936	37.1842	10.1807	34.6684	254.347	20.57
				15.58	20.58	32.11	27.1431	25.9151	50.3439	6	0.154684	0.154684	0.154684	0.00802247	4.1986	2.17145	0.217755	0.0958121	1.20675	0.506834	0	55.3941	32.8039	88.198	4.47958	37.1935	10.1717	34.6717	254.38	20.58
				15.59	20.59	32.1	27.1453	25.9273	50.3581	6	0.154353	0.154353	0.154353	0.00796979	4.18994	2.17162	0.216342	0.0951906	1.20196	0.504825	0	55.3985	32.8194	88.218	4.47981	37.2027	10.1627	34.675	254.414	20.59
				15.6	20.6	32.09	27.1474	25.9396	50.3723	6	0.154022	0.154022	0.154022	0.00791731	4.18129	2.1718	0.214935	0.0945713	1.19718	0.502814	0	55.403	32.8349	88.2379	4.48004	37.2118	10.1537	34.6783	254.447	20.6
				15.61	20.61	32.08	27.1496	25.9518	50.3864	6	0.153691	0.153691	0.153691	0.00786501	4.17265	2.17197	0.213532	0.093954	1.19239	0.500803	0	55.4073	32.8503	88.2577	4.48026	37.2209	10.1447	34.6816	254.48	20.61
				15.62	20.62	32.07	27.1517	25.9639	50.4005	6	0.15336	0.15336	0.15336	0.0078129	4.164	2.17214	0.212134	0.0933389	1.1876	0.498791	0	55.4117	32.8657	88.2774	4.48048	37.23	10.1357	34.6849	254.512	20.62
				15.63	20.63	32.06	27.1539	25.976	50.4145	6	0.15303	0.15303	0.15303	0.00776098	4.15536	2.17231	0.210741	0.0927259	1.18281	0.496778	0	55.416	32.881	88.297	4.48071	37.2391	10.1266	34.6882	254.545	20.63
				15.64	20.64	32.05	27.156	25.988	50.4284	6	0.1527	0.1527	0.1527	0.00770925	4.14672	2.17248	0.209352	0.0921149	1.17801	0.494764	0	55.4203	32.8962	88.3166	4.48093	37.2481	10.1176	34.6914	254.578	20.64
				15.65	20.65	32.04	27.1581	26	50.4423	6	0.15237	0.15237	0.15237	0.00765771	4.13808	2.17264	0.207968	0.0915061	1.17321	0.49275	0	55.4246	32.9114	88.336	4.48115	37.2571	10.1086	34.6947	254.61	20.65
				15.66	20.66	32.03	27.1601	26.012	50.4561	6	0.152041	0.152041	0.152041	0.00760635	4.12945	2.17281	0.206589	0.0908993	1.16841	0.490734	0	55.4288	32.9265	88.3554	4.48137	37.266	10.0996	34.6979	254.642	20.66
				15.67	20.67	32.02	27.1622	26.0238	50.4698	6	0.151711	0.151711	0.151711	0.00755517	4.12082	2.17298	0.205215	0.0902946	1.16361	0.488718	0	55.4331	32.9416	88.3746	4.48159	37.2749	10.0906	34.7011	254.674	20.67
				15.68	20.68	32.01	27.1643	26.0357	50.4835	6	0.151382	0.151382	0.151382	0.00750418	4.11219	2.17314	0.203846	0.089692	1.15881	0.4867	0	55.4372	32.9566	88.3938	4.4818	37.2838	10.0816	34.7043	254.706	20.68
				15.69	20.69	32	27.1663	26.0475	50.4971	6	0.151053	0.151053	0.151053	0.00745338	4.10356	2.1733	0.202481	0.0890915	1.154	0.484682	0	55.4414	32.9715	88.4129	4.48202	37.2926	10.0726	34.7075	254.737	20.69
				15.7	20.7	31.99	27.1683	26.0592	50.5107	6	0.150725	0.150725	0.150725	0.00740276	4.09494	2.17347	0.20112	0.088493	1.1492	0.482663	0	55.4455	32.9864	88.4319	4.48223	37.3014	10.0636	34.7107	254.769	20.7
				15.71	20.71	31.98	27.1703	26.0709	50.5242	6	0.150396	0.150396	0.150396	0.00735232	4.08632	2.17363	0.199765	0.0878966	1.14439	0.480642	0	55.4496	33.0012	88.4508	4.48245	37.3102	10.0546	34.7139	254.8	20.71
				15.72	20.72	31.97	27.1723	26.0826	50.5377	6	0.150068	0.150068	0.150068	0.00730207	4.0777	2.17379	0.198414	0.0873022	1.13957	0.478621	0	55.4537	33.0159	88.4696	4.48266	37.3189	10.0456	34.717	254.831	20.72
				15.73	20.73	31.96	27.1743	26.0942	50.551	6	0.14974	0.14974	0.14974	0.007252	4.06908	2.17394	0.197068	0.0867099	1.13476	0.476599	0	55.4578	33.0306	88.4883	4.48287	37.3276	10.0366	34.7201	254.862	20.73
				15.74	20.74	31.95	27.1763	26.1057	50.5644	6	0.149412	0.149412	0.149412	0.00720211	4.06047	2.1741	0.195727	0.0861197	1.12994	0.474576	0	55.4618	33.0452	88.507	4.48308	37.3363	10.0276	34.7233	254.892	20.74
				15.75	20.75	31.94	27.1782	26.1172	50.5776	6	0.149085	0.149085	0.149085	0.00715241	4.05186	2.17426	0.19439	0.0855315	1.12513	0.472553	0	55.4658	33.0597	88.5255	4.48329	37.3449	10.0186	34.7264	254.923	20.75
				15.76	20.76	31.93	27.1802	26.1286	50.5908	6	0.148757	0.148757	0.148757	0.00710288	4.04325	2.17441	0.193058	0.0849453	1.1203	0.470528	0	55.4698	33.0742	88.544	4.4835	37.3534	10.0096	34.7295	254.953	20.76
				15.77	20.77	31.92	27.1821	26.14	50.6039	6	0.14843	0.14843	0.14843	0.00705354	4.03464	2.17457	0.19173	0.0843612	1.11548	0.468502	0	55.4737	33.0887	88.5623	4.48371	37.362	10.0006	34.7326	254.983	20.77
				15.78	20.78	31.91	27.184	26.1514	50.617	6	0.148103	0.148103	0.148103	0.00700437	4.02604	2.17472	0.190407	0.0837791	1.11066	0.466476	0	55.4776	33.103	88.5806	4.48391	37.3705	9.99158	34.7357	255.013	20.78
				15.79	20.79	31.9	27.1859	26.1627	50.63	6	0.147776	0.147776	0.147776	0.00695539	4.01744	2.17487	0.189089	0.083199	1.10583	0.464448	0	55.4815	33.1173	88.5988	4.48412	37.379	9.98258	34.7387	255.043	20.79
				15.8	20.8	31.89	27.1878	26.1739	50.643	6	0.14745	0.14745	0.14745	0.00690658	4.00884	2.17503	0.187775	0.082621	1.101	0.46242	0	55.4854	33.1316	88.6169	4.48432	37.3874	9.97358	34.7418	255.073	20.8
				15.81	20.81	31.88	27.1897	26.1851	50.6559	6	0.147124	0.147124	0.147124	0.00685796	4.00025	2.17518	0.186466	0.082045	1.09617	0.460391	0	55.4892	33.1457	88.6349	4.48453	37.3958	9.96458	34.7448	255.102	20.81
				15.82	20.82	31.87	27.1916	26.1963	50.6687	6	0.146797	0.146797	0.146797	0.00680951	3.99165	2.17533	0.185161	0.081471	1.09133	0.458361	0	55.493	33.1598	88.6528	4.48473	37.4042	9.95557	34.7479	255.132	20.82
				15.83	20.83	31.86	27.1934	26.2074	50.6814	6	0.146472	0.146472	0.146472	0.00676124	3.98306	2.17547	0.183861	0.080899	1.0865	0.456329	4.44089e-16	55.4968	33.1739	88.6707	4.48493	37.4125	9.94657	34.7509	255.161	20.83
				15.84	20.84	31.85	27.1953	26.2184	50.6942	6	0.146146	0.146146	0.146146	0.00671315	3.97447	2.17562	0.182566	0.080329	1.08166	0.454297	0	55.5005	33.1879	88.6884	4.48513	37.4208	9.93757	34.7539	255.19	20.84
				15.85	20.85	31.84	27.1971	26.2294	50.7068	6	0.14582	0.14582	0.14582	0.00666524	3.96589	2.17577	0.181275	0.079761	1.07682	0.452264	0	55.5042	33.2018	88.706	4.48533	37.429	9.92857	34.7569	255.219	20.85
				15.86	20.86	31.83	27.1989	26.2404	50.7194	6	0.145495	0.145495	0.145495	0.0066175	3.9573	2.17591	0.179989	0.079195	1.07198	0.450231	0	55.5079	33.2157	88.7236	4.48553	37.4372	9.91957	34.7598	255.247	20.86
				15.87	20.87	31.82	27.2007	26.2513	50.7319	6	0.14517	0.14517	0.14517	0.00656994	3.94872	2.17606	0.178707	0.078631	1.06713	0.448196	-4.44089e-16	55.5116	33.2295	88.7411	4.48572	37.4454	9.91057	34.7628	255.276	20.87
				15.88	20.88	31.81	27.2025	26.2621	50.7444	6	0.144845	0.144845	0.144845	0.00652255	3.94014	2.1762	0.17743	0.078069	1.06229	0.44616	0	55.5153	33.2432	88.7585	4.48592	37.4535	9.90157	34.7658	255.304	20.88
				15.89	20.89	31.8	27.2043	26.2729	50.7567	6	0.14452	0.14452	0.14452	0.00647534	3.93157	2.17634	0.176157	0.077509	1.05744	0.444124	-4.44089e-16	55.5189	33.2569	88.7757	4.48611	37.4617	9.89257	34.7687	255.332	20.89
				15.9	20.9	31.79	27.206	26.2837	50.7691	6	0.144196	0.144196	0.144196	0.0064283	3.92299	2.17648	0.174889	0.076951	1.05259	0.442086	0	55.5225	33.2705	88.793	4.48631	37.4697	9.88357	34.7716	255.36	20.9
				15.91	20.91	31.78	27.2078	26.2944	50.7814	6	0.143871	0.143871	0.143871	0.00638144	3.91442	2.17662	0.173625	0.0763949	1.04773	0.440048	0	55.5261	33.284	88.8101	4.4865	37.4777	9.87457	34.7745	255.388	20.91
				15.92	20.92	31.77	27.2095	26.305	50.7936	6	0.143547	0.143547	0.143547	0.00633476	3.90585	2.17676	0.172366	0.0758408	1.04288	0.438008	0	55.5296	33.2975	88.8271	4.48669	37.4857	9.86557	34.7774	255.416	20.92
				15.93	20.93	31.76	27.2112	26.3156	50.8057	6	0.143223	0.143223	0.143223	0.00628824	3.89728	2.1769	0.171111	0.0752887	1.03802	0.435968	0	55.5331	33.3109	88.844	4.48688	37.4937	9.85657	34.7803	255.443	20.93
				15.94	20.94	31.75	27.2129	26.3262	50.8178	6	0.1429	0.1429	0.1429	0.0062419	3.88872	2.17703	0.16986	0.0747386	1.03316	0.433927	0	55.5366	33.3243	88.8609	4.48707	37.5016	9.84757	34.7832	255.471	20.94
				15.95	20.95	31.74	27.2146	26.3367	50.8298	6	0.142576	0.142576	0.142576	0.00619573	3.88016	2.17717	0.168615	0.0741904	1.0283	0.431884	0	55.5401	33.3376	88.8776	4.48726	37.5095	9.83857	34.7861	255.498	20.95
				15.96	20.96	31.73	27.2163	26.3471	50.8418	6	0.142253	0.142253	0.142253	0.00614974	3.8716	2.17731	0.167373	0.0736442	1.02343	0.429841	-6.10623e-16	55.5435	33.3508	88.8943	4.48745	37.5174	9.82957	34.7889	255.525	20.96
				15.97	20.97	31.72	27.218	26.3575	50.8537	6	0.14193	0.14193	0.14193	0.00610391	3.86304	2.17744	0.166136	0.0730999	1.01856	0.427797	0	55.5469	33.364	88.9109	4.48763	37.5252	9.82057	34.7917	255.552	20.97
				15.98	20.98	31.71	27.2197	26.3679	50.8656	6	0.141607	0.141607	0.141607	0.00605826	3.85448	2.17757	0.164904	0.0725576	1.0137	0.425752	-4.44089e-16	55.5503	33.3771	88.9274	4.48782	37.5329	9.81157	34.7946	255.578	20.98
				15.99	20.99	31.7	27.2213	26.3782	50.8774	6	0.141284	0.141284	0.141284	0.00601278	3.84593	2.1777	0.163676	0.0720173	1.00882	0.423706	-4.996e-16	55.5537	33.3901	88.9438	4.488	37.5407	9.80257	34.7974	255.605	20.99
				16	21	31.69	27.2229	26.3884	50.8891	6	0.140961	0.140961	0.140961	0.00596746	3.83738	2.17784	0.162452	0.0714788	1.00395	0.421659	0	55.557	33.4031	88.9601	4.48819	37.5484	9.79357	34.8002	255.631	21
				16.01	21.01	31.68	27.2246	26.3986	50.9007	6	0.140639	0.140639	0.140639	0.00592232	3.82883	2.17797	0.161233	0.0709424	0.999075	0.419612	0	55.5603	33.416	88.9763	4.48837	37.556	9.78457	34.803	255.657	21.01
				16.02	21.02	31.67	27.2262	26.4088	50.9123	6	0.140316	0.140316	0.140316	0.00587735	3.82028	2.17809	0.160018	0.0704078	0.994197	0.417563	0	55.5636	33.4288	88.9925	4.48855	37.5637	9.77557	34.8057	255.683	21.02
				16.03	21.03	31.66	27.2278	26.4189	50.9239	6	0.139994	0.139994	0.139994	0.00583255	3.81174	2.17822	0.158807	0.0698752	0.989317	0.415513	0	55.5669	33.4416	89.0085	4.48873	37.5713	9.76657	34.8085	255.709	21.03
				16.04	21.04	31.65	27.2294	26.4289	50.9354	6	0.139672	0.139672	0.139672	0.00578791	3.80319	2.17835	0.157601	0.0693445	0.984435	0.413463	0	55.5701	33.4544	89.0245	4.48891	37.5788	9.75757	34.8112	255.735	21.04
				16.05	21.05	31.64	27.2309	26.4389	50.9468	6	0.139351	0.139351	0.139351	0.00574345	3.79465	2.17848	0.1564	0.0688158	0.97955	0.411411	0	55.5734	33.467	89.0404	4.48909	37.5863	9.74857	34.814	255.76	21.05
				16.06	21.06	31.63	27.2325	26.4489	50.9582	6	0.139029	0.139029	0.139029	0.00569915	3.78611	2.1786	0.155202	0.068289	0.974663	0.409358	0	55.5765	33.4796	89.0562	4.48927	37.5938	9.73958	34.8167	255.786	21.06
				16.07	21.07	31.62	27.2341	26.4588	50.9695	6	0.138708	0.138708	0.138708	0.00565502	3.77758	2.17872	0.154009	0.067764	0.969774	0.407305	0	55.5797	33.4921	89.0719	4.48944	37.6013	9.73058	34.8194	255.811	21.07
				16.08	21.08	31.61	27.2356	26.4686	50.9807	6	0.138387	0.138387	0.138387	0.00561106	3.76904	2.17885	0.152821	0.067241	0.964882	0.405251	0	55.5829	33.5046	89.0875	4.48962	37.6087	9.72158	34.8221	255.836	21.08
				16.09	21.09	31.6	27.2371	26.4785	50.9919	6	0.138066	0.138066	0.138066	0.00556726	3.76051	2.17897	0.151636	0.06672	0.959988	0.403195	0	55.586	33.517	89.103	4.48979	37.616	9.71258	34.8248	255.861	21.09
				16.1	21.1	31.59	27.2386	26.4882	51.003	6	0.137745	0.137745	0.137745	0.00552363	3.75198	2.17909	0.150456	0.0662008	0.955092	0.401139	0	55.5891	33.5294	89.1184	4.48997	37.6234	9.70358	34.8274	255.886	21.1
				16.11	21.11	31.58	27.2401	26.4979	51.014	6	0.137424	0.137424	0.137424	0.00548017	3.74345	2.17921	0.149281	0.0656835	0.950194	0.399082	0	55.5921	33.5417	89.1338	4.49014	37.6307	9.69458	34.8301	255.91	21.11
				16.12	21.12	31.57	27.2416	26.5076	51.025	6	0.137104	0.137104	0.137104	0.00543687	3.73493	2.17933	0.148109	0.0651681	0.945293	0.397023	0	55.5952	33.5539	89.1491	4.49031	37.6379	9.68558	34.8327	255.935	21.12
				16.13	21.13	31.56	27.2431	26.5172	51.036	6	0.136783	0.136783	0.136783	0.00539374	3.7264	2.17945	0.146942	0.0646546	0.940391	0.394964	0	55.5982	33.566	89.1642	4.49048	37.6452	9.67658	34.8354	255.959	21.13
				16.14	21.14	31.55	27.2446	26.5267	51.0468	6	0.136463	0.136463	0.136463	0.00535077	3.71788	2.17957	0.14578	0.064143	0.935485	0.392904	0	55.6012	33.5781	89.1793	4.49065	37.6524	9.66759	34.838	255.983	21.14
				16.15	21.15	31.54	27.246	26.5362	51.0577	6	0.136143	0.136143	0.136143	0.00530797	3.70936	2.17968	0.144621	0.0636333	0.930578	0.390843	0	55.6042	33.5901	89.1943	4.49082	37.6595	9.65859	34.8406	256.007	21.15
				16.16	21.16	31.53	27.2475	26.5457	51.0684	6	0.135823	0.135823	0.135823	0.00526533	3.70084	2.1798	0.143467	0.0631255	0.925668	0.388781	0	55.6071	33.6021	89.2092	4.49098	37.6666	9.64959	34.8432	256.031	21.16
				16.17	21.17	31.52	27.2489	26.5551	51.0791	6	0.135503	0.135503	0.135503	0.00522286	3.69232	2.17991	0.142317	0.0626196	0.920756	0.386718	0	55.6101	33.614	89.2241	4.49115	37.6737	9.64059	34.8458	256.054	21.17
				16.18	21.18	31.51	27.2504	26.5644	51.0897	6	0.135184	0.135184	0.135184	0.00518055	3.68381	2.18003	0.141172	0.0621155	0.915842	0.384653	0	55.613	33.6258	89.2388	4.49132	37.6807	9.63159	34.8483	256.078	21.18
				16.19	21.19	31.5	27.2518	26.5737	51.1003	6	0.134865	0.134865	0.134865	0.0051384	3.6753	2.18014	0.14003	0.0616134	0.910925	0.382588	0	55.6158	33.6376	89.2535	4.49148	37.6877	9.62259	34.8509	256.101	21.19
				16.2	21.2	31.49	27.2532	26.583	51.1108	6	0.134545	0.134545	0.134545	0.00509641	3.66679	2.18025	0.138893	0.0611131	0.906006	0.380522	0	55.6187	33.6493	89.268	4.49164	37.6947	9.61359	34.8534	256.124	21.2
				16.21	21.21	31.48	27.2546	26.5922	51.1213	6	0.134226	0.134226	0.134226	0.00505459	3.65828	2.18036	0.137761	0.0606146	0.901084	0.378455	0	55.6215	33.661	89.2825	4.49181	37.7016	9.60459	34.8559	256.147	21.21
				16.22	21.22	31.47	27.2559	26.6013	51.1316	6	0.133907	0.133907	0.133907	0.00501292	3.64977	2.18047	0.136632	0.0601181	0.896161	0.376387	0	55.6244	33.6725	89.2969	4.49197	37.7085	9.59559	34.8585	256.17	21.22
				16.23	21.23	31.46	27.2573	26.6104	51.142	6	0.133589	0.133589	0.133589	0.00497142	3.64127	2.18058	0.135508	0.0596233	0.891235	0.374319	4.44089e-16	55.6271	33.6841	89.3112	4.49213	37.7154	9.58659	34.861	256.193	21.23
				16.24	21.24	31.45	27.2587	26.6195	51.1522	6	0.13327	0.13327	0.13327	0.00493008	3.63277	2.18069	0.134387	0.0591305	0.886306	0.372249	0	55.6299	33.6955	89.3254	4.49229	37.7222	9.5776	34.8634	256.215	21.24
				16.25	21.25	31.44	27.26	26.6284	51.1624	6	0.132952	0.132952	0.132952	0.00488891	3.62426	2.1808	0.133272	0.0586395	0.881375	0.370178	0	55.6326	33.7069	89.3395	4.49244	37.729	9.5686	34.8659	256.237	21.25
				16.26	21.26	31.43	27.2613	26.6374	51.1726	6	0.132633	0.132633	0.132633	0.00484789	3.61576	2.18091	0.13216	0.0581503	0.876442	0.368106	0	55.6354	33.7182	89.3536	4.4926	37.7357	9.5596	34.8684	256.26	21.26
				16.27	21.27	31.42	27.2627	26.6463	51.1827	6	0.132315	0.132315	0.132315	0.00480703	3.60727	2.18101	0.131052	0.0576631	0.871507	0.366033	0	55.6381	33.7295	89.3675	4.49276	37.7424	9.5506	34.8708	256.282	21.27
				16.28	21.28	31.41	27.264	26.6551	51.1927	6	0.131997	0.131997	0.131997	0.00476633	3.59877	2.18112	0.129949	0.0571776	0.866569	0.363959	0	55.6407	33.7407	89.3814	4.49291	37.7491	9.5416	34.8733	256.304	21.28
				16.29	21.29	31.4	27.2653	26.6639	51.2027	6	0.13168	0.13168	0.13168	0.00472579	3.59028	2.18122	0.12885	0.056694	0.861629	0.361884	-4.996e-16	55.6434	33.7518	89.3952	4.49307	37.7557	9.5326	34.8757	256.325	21.29
				16.3	21.3	31.39	27.2666	26.6727	51.2126	6	0.131362	0.131362	0.131362	0.00468541	3.58179	2.18132	0.127755	0.0562122	0.856686	0.359808	0	55.646	33.7629	89.4089	4.49322	37.7623	9.5236	34.8781	256.347	21.3
				16.31	21.31	31.38	27.2678	26.6814	51.2224	6	0.131044	0.131044	0.131044	0.00464519	3.5733	2.18143	0.126664	0.0557323	0.851741	0.357731	0	55.6486	33.7739	89.4225	4.49337	37.7689	9.5146	34.8805	256.368	21.31
				16.32	21.32	31.37	27.2691	26.69	51.2322	6	0.130727	0.130727	0.130727	0.00460513	3.56481	2.18153	0.125578	0.0552542	0.846794	0.355653	0	55.6512	33.7848	89.436	4.49352	37.7754	9.5056	34.8829	256.39	21.32
				16.33	21.33	31.36	27.2704	26.6986	51.2419	6	0.13041	0.13041	0.13041	0.00456522	3.55632	2.18163	0.124495	0.0547779	0.841844	0.353574	0	55.6538	33.7957	89.4495	4.49367	37.7819	9.49659	34.8852	256.411	21.33
				16.34	21.34	31.35	27.2716	26.7072	51.2516	6	0.130093	0.130093	0.130093	0.00452548	3.54783	2.18173	0.123417	0.0543035	0.836892	0.351495	0	55.6563	33.8065	89.4628	4.49382	37.7883	9.48759	34.8876	256.432	21.34
				16.35	21.35	31.34	27.2728	26.7156	51.2612	6	0.129776	0.129776	0.129776	0.00448589	3.53935	2.18183	0.122343	0.0538308	0.831937	0.349414	0	55.6588	33.8173	89.4761	4.49397	37.7948	9.47859	34.8899	256.453	21.35
				16.36	21.36	31.33	27.2741	26.7241	51.2707	6	0.129459	0.129459	0.129459	0.00444645	3.53087	2.18192	0.121273	0.05336	0.82698	0.347332	0	55.6613	33.828	89.4893	4.49412	37.8011	9.46959	34.8922	256.473	21.36
				16.37	21.37	31.32	27.2753	26.7325	51.2802	6	0.129142	0.129142	0.129142	0.00440718	3.52239	2.18202	0.120207	0.0528911	0.822021	0.345249	0	55.6638	33.8386	89.5024	4.49427	37.8075	9.46059	34.8946	256.494	21.37
				16.38	21.38	31.31	27.2765	26.7408	51.2896	6	0.128826	0.128826	0.128826	0.00436806	3.51391	2.18212	0.119145	0.0524239	0.817059	0.343165	0	55.6663	33.8491	89.5154	4.49441	37.8138	9.45159	34.8969	256.514	21.38
				16.39	21.39	31.3	27.2777	26.7491	51.299	6	0.128509	0.128509	0.128509	0.00432909	3.50543	2.18221	0.118088	0.0519585	0.812094	0.34108	0	55.6687	33.8596	89.5283	4.49456	37.82	9.44259	34.8991	256.534	21.39
				16.4	21.4	31.29	27.2788	26.7573	51.3083	6	0.128193	0.128193	0.128193	0.00429029	3.49696	2.18231	0.117034	0.051495	0.807128	0.338994	0	55.6711	33.8701	89.5412	4.4947	37.8262	9.43358	34.9014	256.554	21.4
				16.41	21.41	31.28	27.28	26.7655	51.3175	6	0.127877	0.127877	0.127877	0.00425163	3.48848	2.1824	0.115985	0.0510332	0.802158	0.336906	0	55.6735	33.8804	89.5539	4.49484	37.8324	9.42458	34.9037	256.574	21.41
				16.42	21.42	31.27	27.2812	26.7737	51.3267	6	0.127561	0.127561	0.127561	0.00421314	3.48001	2.18249	0.114939	0.0505733	0.797187	0.334818	0	55.6759	33.8907	89.5666	4.49498	37.8386	9.41558	34.9059	256.594	21.42
				16.43	21.43	31.26	27.2823	26.7818	51.3358	6	0.127245	0.127245	0.127245	0.00417479	3.47154	2.18259	0.113898	0.0501151	0.792212	0.332729	0	55.6782	33.901	89.5792	4.49512	37.8447	9.40658	34.9082	256.614	21.43
				16.44	21.44	31.25	27.2835	26.7898	51.3449	6	0.126929	0.126929	0.126929	0.0041366	3.46307	2.18268	0.112861	0.0496588	0.787236	0.330639	0	55.6805	33.9111	89.5917	4.49526	37.8508	9.39757	34.9104	256.633	21.44
				16.45	21.45	31.24	27.2846	26.7978	51.3539	6	0.126614	0.126614	0.126614	0.00409857	3.4546	2.18277	0.111828	0.0492042	0.782257	0.328548	0	55.6828	33.9212	89.6041	4.4954	37.8568	9.38857	34.9126	256.653	21.45
				16.46	21.46	31.23	27.2857	26.8057	51.3629	6	0.126298	0.126298	0.126298	0.00406069	3.44614	2.18286	0.110799	0.0487514	0.777275	0.326456	0	55.6851	33.9313	89.6164	4.49554	37.8628	9.37957	34.9148	256.672	21.46
				16.47	21.47	31.22	27.2868	26.8136	51.3717	6	0.125983	0.125983	0.125983	0.00402296	3.43767	2.18295	0.109774	0.0483005	0.772291	0.324362	0	55.6874	33.9413	89.6286	4.49567	37.8688	9.37056	34.917	256.691	21.47
				16.48	21.48	31.21	27.2879	26.8214	51.3806	6	0.125668	0.125668	0.125668	0.00398539	3.42921	2.18303	0.108753	0.0478513	0.767304	0.322268	0	55.6896	33.9512	89.6408	4.49581	37.8747	9.36156	34.9191	256.71	21.48
				16.49	21.49	31.2	27.289	26.8292	51.3893	6	0.125353	0.125353	0.125353	0.00394796	3.42075	2.18312	0.107736	0.0474038	0.762315	0.320172	0	55.6918	33.961	89.6529	4.49595	37.8806	9.35255	34.9213	256.728	21.49
				16.5	21.5	31.19	27.2901	26.8369	51.398	6	0.125038	0.125038	0.125038	0.00391069	3.41229	2.18321	0.106723	0.0469582	0.757323	0.318076	-5.55112e-16	55.694	33.9708	89.6648	4.49608	37.8864	9.34355	34.9234	256.747	21.5
				16.51	21.51	31.18	27.2911	26.8446	51.4067	6	0.124723	0.124723	0.124723	0.00387358	3.40383	2.18329	0.105714	0.0465143	0.752329	0.315978	0	55.6962	33.9805	89.6767	4.49621	37.8923	9.33454	34.9256	256.765	21.51
				16.52	21.52	31.17	27.2922	26.8523	51.4152	6	0.124408	0.124408	0.124408	0.00383661	3.39537	2.18338	0.10471	0.0460722	0.747333	0.31388	0	55.6984	33.9902	89.6886	4.49634	37.898	9.32554	34.9277	256.784	21.52
				16.53	21.53	31.16	27.2932	26.8598	51.4238	6	0.124093	0.124093	0.124093	0.0037998	3.38691	2.18346	0.103709	0.0456319	0.742333	0.31178	0	55.7005	33.9998	89.7003	4.49647	37.9038	9.31653	34.9298	256.802	21.53
				16.54	21.54	31.15	27.2943	26.8674	51.4322	6	0.123779	0.123779	0.123779	0.00376314	3.37846	2.18354	0.102712	0.0451934	0.737331	0.309679	-4.996e-16	55.7026	34.0093	89.7119	4.4966	37.9095	9.30752	34.9319	256.82	21.54
				16.55	21.55	31.14	27.2953	26.8748	51.4406	6	0.123465	0.123465	0.123465	0.00372663	3.37001	2.18362	0.101719	0.0447566	0.732327	0.307577	0	55.7047	34.0188	89.7235	4.49673	37.9151	9.29852	34.9339	256.838	21.55
				16.56	21.56	31.13	27.2963	26.8823	51.449	6	0.12315	0.12315	0.12315	0.00369027	3.36155	2.18371	0.100731	0.0443215	0.72732	0.305474	0	55.7068	34.0282	89.735	4.49686	37.9208	9.28951	34.936	256.855	21.56
				16.57	21.57	31.12	27.2973	26.8896	51.4572	6	0.122836	0.122836	0.122836	0.00365406	3.3531	2.18379	0.099746	0.0438883	0.722311	0.30337	0	55.7088	34.0375	89.7464	4.49699	37.9263	9.2805	34.938	256.873	21.57
				16.58	21.58	31.11	27.2983	26.897	51.4655	6	0.122522	0.122522	0.122522	0.003618	3.34465	2.18387	0.0987653	0.0434567	0.717298	0.301265	0	55.7109	34.0468	89.7577	4.49711	37.9319	9.27149	34.9401	256.89	21.58
				16.59	21.59	31.1	27.2993	26.9042	51.4736	6	0.122208	0.122208	0.122208	0.00358209	3.3362	2.18395	0.0977886	0.043027	0.712284	0.299159	4.44089e-16	55.7129	34.056	89.7689	4.49724	37.9374	9.26248	34.9421	256.908	21.59
				16.6	21.6	31.09	27.3003	26.9114	51.4817	6	0.121895	0.121895	0.121895	0.00354633	3.32776	2.18402	0.0968158	0.042599	0.707266	0.297052	0	55.7149	34.0651	89.78	4.49736	37.9429	9.25347	34.9441	256.925	21.6
				16.61	21.61	31.08	27.3013	26.9186	51.4898	6	0.121581	0.121581	0.121581	0.00351072	3.31931	2.1841	0.0958471	0.0421727	0.702247	0.294944	0	55.7169	34.0742	89.7911	4.49749	37.9483	9.24446	34.9461	256.942	21.61
				16.62	21.62	31.07	27.3022	26.9257	51.4977	6	0.121267	0.121267	0.121267	0.00347526	3.31087	2.18418	0.0948823	0.0417482	0.697224	0.292834	0	55.7188	34.0832	89.802	4.49761	37.9537	9.23545	34.9481	256.959	21.62
				16.63	21.63	31.06	27.3032	26.9328	51.5057	6	0.120954	0.120954	0.120954	0.00343994	3.30242	2.18425	0.0939214	0.0413254	0.692199	0.290723	0	55.7208	34.0922	89.8129	4.49773	37.9591	9.22644	34.95	256.975	21.63
				16.64	21.64	31.05	27.3041	26.9398	51.5135	6	0.12064	0.12064	0.12064	0.00340478	3.29398	2.18433	0.0929645	0.0409044	0.687171	0.288612	0	55.7227	34.101	89.8237	4.49785	37.9644	9.21743	34.952	256.992	21.64
				16.65	21.65	31.04	27.305	26.9468	51.5213	6	0.120327	0.120327	0.120327	0.00336976	3.28554	2.1844	0.0920116	0.0404851	0.682141	0.286499	0	55.7246	34.1099	89.8344	4.49797	37.9697	9.20842	34.9539	257.008	21.65
				16.66	21.66	31.03	27.306	26.9537	51.5291	6	0.120014	0.120014	0.120014	0.0033349	3.2771	2.18448	0.0910626	0.0400675	0.677107	0.284385	0	55.7265	34.1186	89.8451	4.49809	37.9749	9.19941	34.9558	257.024	21.66
				16.67	21.67	31.02	27.3069	26.9606	51.5367	6	0.119701	0.119701	0.119701	0.00330018	3.26866	2.18455	0.0901175	0.0396517	0.672072	0.28227	0	55.7283	34.1273	89.8556	4.4982	37.9801	9.1904	34.9578	257.041	21.67
				16.68	21.68	31.01	27.3078	26.9674	51.5444	6	0.119388	0.119388	0.119388	0.0032656	3.26022	2.18462	0.0891764	0.0392376	0.667033	0.280154	0	55.7302	34.1359	89.8661	4.49832	37.9853	9.18138	34.9597	257.057	21.68
				16.69	21.69	31	27.3087	26.9741	51.5519	6	0.119075	0.119075	0.119075	0.00323118	3.25179	2.18469	0.0882392	0.0388252	0.661992	0.278037	0	55.732	34.1445	89.8764	4.49844	37.9905	9.17237	34.9615	257.072	21.69
				16.7	21.7	30.99	27.3095	26.9808	51.5594	6	0.118763	0.118763	0.118763	0.0031969	3.24335	2.18476	0.0873059	0.0384146	0.656948	0.275918	0	55.7338	34.153	89.8867	4.49855	37.9956	9.16335	34.9634	257.088	21.7
				16.71	21.71	30.98	27.3104	26.9875	51.5669	6	0.11845	0.11845	0.11845	0.00316277	3.23492	2.18483	0.0863765	0.0380057	0.651902	0.273799	0	55.7356	34.1614	89.8969	4.49866	38.0006	9.15434	34.9653	257.104	21.71
				16.72	21.72	30.97	27.3113	26.9941	51.5743	6	0.118137	0.118137	0.118137	0.00312878	3.22648	2.1849	0.085451	0.0375985	0.646852	0.271678	0	55.7373	34.1697	89.9071	4.49878	38.0056	9.14532	34.9671	257.119	21.72
				16.73	21.73	30.96	27.3121	27.0007	51.5816	6	0.117825	0.117825	0.117825	0.00309494	3.21805	2.18497	0.0845295	0.037193	0.641801	0.269556	0	55.7391	34.178	89.9171	4.49889	38.0106	9.13631	34.9689	257.134	21.73
				16.74	21.74	30.95	27.313	27.0072	51.5888	6	0.117513	0.117513	0.117513	0.00306125	3.20962	2.18504	0.0836118	0.0367892	0.636746	0.267433	0	55.7408	34.1863	89.9271	4.499	38.0156	9.12729	34.9707	257.149	21.74
				16.75	21.75	30.94	27.3138	27.0136	51.596	6	0.1172	0.1172	0.1172	0.0030277	3.20119	2.18511	0.0826981	0.0363872	0.631688	0.265309	0	55.7425	34.1944	89.9369	4.49911	38.0205	9.11827	34.9725	257.164	21.75
				16.76	21.76	30.93	27.3146	27.02	51.6032	6	0.116888	0.116888	0.116888	0.0029943	3.19276	2.18517	0.0817882	0.0359868	0.626628	0.263184	0	55.7442	34.2025	89.9467	4.49922	38.0253	9.10926	34.9743	257.179	21.76
				16.77	21.77	30.92	27.3155	27.0264	51.6103	6	0.116576	0.116576	0.116576	0.00296104	3.18433	2.18524	0.0808822	0.0355882	0.621565	0.261057	0	55.7459	34.2106	89.9564	4.49933	38.0302	9.10024	34.9761	257.194	21.77
				16.78	21.78	30.91	27.3163	27.0327	51.6173	6	0.116264	0.116264	0.116264	0.00292793	3.1759	2.1853	0.0799801	0.0351912	0.6165	0.25893	0	55.7475	34.2185	89.9661	4.49943	38.035	9.09122	34.9779	257.209	21.78
				16.79	21.79	30.9	27.3171	27.0389	51.6243	6	0.115952	0.115952	0.115952	0.00289496	3.16748	2.18537	0.0790819	0.034796	0.611431	0.256801	0	55.7491	34.2265	89.9756	4.49954	38.0397	9.0822	34.9796	257.223	21.79
				16.8	21.8	30.89	27.3179	27.0451	51.6312	6	0.11564	0.11564	0.11564	0.00286214	3.15905	2.18543	0.0781875	0.0344025	0.60636	0.254671	4.996e-16	55.7507	34.2343	89.985	4.49964	38.0444	9.07318	34.9813	257.237	21.8
				16.81	21.81	30.88	27.3186	27.0512	51.638	6	0.115329	0.115329	0.115329	0.00282946	3.15063	2.18549	0.077297	0.0340107	0.601286	0.25254	0	55.7523	34.2421	89.9944	4.49975	38.0491	9.06416	34.9831	257.251	21.81
				16.82	21.82	30.87	27.3194	27.0573	51.6448	6	0.115017	0.115017	0.115017	0.00279692	3.1422	2.18555	0.0764103	0.0336205	0.596209	0.250408	0	55.7539	34.2498	90.0037	4.49985	38.0537	9.05513	34.9848	257.265	21.82
				16.83	21.83	30.86	27.3202	27.0634	51.6515	6	0.114706	0.114706	0.114706	0.00276453	3.13378	2.18561	0.0755275	0.0332321	0.591129	0.248274	2.498e-16	55.7555	34.2574	90.0129	4.49995	38.0583	9.04611	34.9864	257.279	21.83
				16.84	21.84	30.85	27.3209	27.0693	51.6582	6	0.114394	0.114394	0.114394	0.00273228	3.12536	2.18568	0.0746486	0.0328454	0.586047	0.24614	0	55.757	34.265	90.022	4.50005	38.0629	9.03709	34.9881	257.293	21.84
				16.85	21.85	30.84	27.3217	27.0753	51.6648	6	0.114083	0.114083	0.114083	0.00270018	3.11693	2.18573	0.0737734	0.0324603	0.580961	0.244004	0	55.7585	34.2725	90.0311	4.50015	38.0674	9.02806	34.9898	257.307	21.85
				16.86	21.86	30.83	27.3224	27.0812	51.6713	6	0.113771	0.113771	0.113771	0.00266822	3.10851	2.18579	0.0729022	0.032077	0.575873	0.241867	2.498e-16	55.7601	34.28	90.04	4.50025	38.0719	9.01904	34.9914	257.32	21.86
				16.87	21.87	30.82	27.3232	27.087	51.6778	6	0.11346	0.11346	0.11346	0.0026364	3.10009	2.18585	0.0720347	0.0316953	0.570782	0.239728	0	55.7615	34.2873	90.0489	4.50035	38.0764	9.01001	34.9931	257.333	21.87
				16.88	21.88	30.81	27.3239	27.0928	51.6843	6	0.113149	0.113149	0.113149	0.00260472	3.09167	2.18591	0.0711711	0.0313153	0.565688	0.237589	-2.498e-16	55.763	34.2947	90.0577	4.50045	38.0808	9.00099	34.9947	257.347	21.88
				16.89	21.89	30.8	27.3246	27.0985	51.6906	6	0.112838	0.112838	0.112838	0.00257319	3.08325	2.18597	0.0703113	0.030937	0.560591	0.235448	0	55.7645	34.3019	90.0664	4.50055	38.0851	8.99196	34.9963	257.36	21.89
				16.9	21.9	30.79	27.3253	27.1042	51.6969	6	0.112527	0.112527	0.112527	0.0025418	3.07484	2.18602	0.0694553	0.0305603	0.555492	0.233306	0	55.7659	34.3091	90.075	4.50064	38.0895	8.98293	34.9979	257.373	21.9
				16.91	21.91	30.78	27.326	27.1098	51.7032	6	0.112216	0.112216	0.112216	0.00251055	3.06642	2.18608	0.0686032	0.0301854	0.550389	0.231163	0	55.7673	34.3162	90.0835	4.50074	38.0938	8.9739	34.9995	257.385	21.91
				16.92	21.92	30.77	27.3267	27.1154	51.7094	6	0.111905	0.111905	0.111905	0.00247944	3.058	2.18613	0.0677548	0.0298121	0.545283	0.229019	0	55.7687	34.3233	90.092	4.50083	38.098	8.96487	35.001	257.398	21.92
				16.93	21.93	30.76	27.3273	27.1209	51.7155	6	0.111595	0.111595	0.111595	0.00244847	3.04959	2.18619	0.0669102	0.0294405	0.540175	0.226873	0	55.7701	34.3303	90.1004	4.50092	38.1022	8.95584	35.0026	257.411	21.93
				16.94	21.94	30.75	27.328	27.1264	51.7216	6	0.111284	0.111284	0.111284	0.00241765	3.04117	2.18624	0.0660695	0.0290706	0.535063	0.224727	3.60822e-16	55.7715	34.3372	90.1086	4.50102	38.1064	8.94681	35.0041	257.423	21.94
				16.95	21.95	30.74	27.3287	27.1318	51.7276	6	0.110973	0.110973	0.110973	0.00238696	3.03276	2.18629	0.0652325	0.0287023	0.529949	0.222579	3.05311e-16	55.7728	34.344	90.1168	4.50111	38.1106	8.93778	35.0056	257.435	21.95
				16.96	21.96	30.73	27.3293	27.1372	51.7335	6	0.110663	0.110663	0.110663	0.00235642	3.02434	2.18635	0.0643994	0.0283357	0.524832	0.220429	-3.33067e-16	55.7741	34.3508	90.125	4.5012	38.1147	8.92874	35.0071	257.447	21.96
				16.97	21.97	30.72	27.33	27.1425	51.7394	6	0.110352	0.110352	0.110352	0.00232602	3.01593	2.1864	0.06357	0.0279708	0.519711	0.218279	0	55.7755	34.3575	90.133	4.50129	38.1187	8.91971	35.0086	257.459	21.97
				16.98	21.98	30.71	27.3306	27.1477	51.7453	6	0.110042	0.110042	0.110042	0.00229575	3.00752	2.18645	0.0627444	0.0276075	0.514588	0.216127	0	55.7768	34.3642	90.141	4.50137	38.1227	8.91067	35.0101	257.471	21.98
				16.99	21.99	30.7	27.3312	27.1529	51.751	6	0.109732	0.109732	0.109732	0.00226563	2.9991	2.1865	0.0619225	0.0272459	0.509462	0.213974	-2.498e-16	55.778	34.3708	90.1488	4.50146	38.1267	8.90164	35.0116	257.483	21.99
				17	22	30.69	27.3319	27.1581	51.7568	6	0.109421	0.109421	0.109421	0.00223565	2.99069	2.18655	0.0611045	0.026886	0.504333	0.21182	2.77556e-16	55.7793	34.3773	90.1566	4.50155	38.1307	8.8926	35.013	257.495	22
				17.01	22.01	30.68	27.3325	27.1632	51.7624	6	0.109111	0.109111	0.109111	0.00220581	2.98228	2.1866	0.0602902	0.0265277	0.4992	0.209664	0	55.7805	34.3838	90.1643	4.50163	38.1346	8.88356	35.0145	257.506	22.01
				17.02	22.02	30.67	27.3331	27.1682	51.768	6	0.108801	0.108801	0.108801	0.00217611	2.97387	2.18665	0.0594797	0.0261711	0.494065	0.207507	0	55.7818	34.3902	90.172	4.50172	38.1384	8.87452	35.0159	257.517	22.02
				17.03	22.03	30.66	27.3337	27.1732	51.7735	6	0.108491	0.108491	0.108491	0.00214654	2.96546	2.18669	0.0586729	0.0258161	0.488927	0.205349	0	55.783	34.3965	90.1795	4.5018	38.1423	8.86548	35.0173	257.528	22.03
				17.04	22.04	30.65	27.3343	27.1782	51.779	6	0.108181	0.108181	0.108181	0.00211712	2.95705	2.18674	0.0578699	0.0254628	0.483785	0.20319	0	55.7842	34.4028	90.187	4.50188	38.1461	8.85644	35.0187	257.54	22.04
				17.05	22.05	30.64	27.3348	27.1831	51.7844	6	0.107871	0.107871	0.107871	0.00208784	2.94864	2.18679	0.0570706	0.0251111	0.478641	0.201029	3.33067e-16	55.7854	34.409	90.1943	4.50197	38.1498	8.8474	35.0201	257.55	22.05
				17.06	22.06	30.63	27.3354	27.1879	51.7898	6	0.107561	0.107561	0.107561	0.00205869	2.94023	2.18683	0.0562751	0.0247611	0.473493	0.198867	0	55.7865	34.4151	90.2016	4.50205	38.1535	8.83835	35.0214	257.561	22.06
				17.07	22.07	30.62	27.336	27.1927	51.7951	6	0.107251	0.107251	0.107251	0.00202968	2.93182	2.18688	0.0554834	0.0244127	0.468342	0.196704	0	55.7877	34.4212	90.2089	4.50213	38.1572	8.82931	35.0228	257.572	22.07
				17.08	22.08	30.61	27.3365	27.1975	51.8003	6	0.106942	0.106942	0.106942	0.00200082	2.92341	2.18692	0.0546953	0.024066	0.463188	0.194539	0	55.7888	34.4272	90.216	4.50221	38.1608	8.82026	35.0241	257.582	22.08
				17.09	22.09	30.6	27.3371	27.2021	51.8055	6	0.106632	0.106632	0.106632	0.00197209	2.915	2.18697	0.053911	0.0237209	0.458032	0.192373	0	55.7899	34.4331	90.223	4.50228	38.1644	8.81122	35.0254	257.593	22.09
				17.1	22.1	30.59	27.3376	27.2068	51.8106	6	0.106322	0.106322	0.106322	0.00194349	2.90659	2.18701	0.0531305	0.0233774	0.452872	0.190206	2.22045e-16	55.791	34.439	90.23	4.50236	38.168	8.80217	35.0268	257.603	22.1
				17.11	22.11	30.58	27.3381	27.2114	51.8157	6	0.106013	0.106013	0.106013	0.00191504	2.89819	2.18705	0.0523537	0.0230356	0.447708	0.188038	0	55.7921	34.4448	90.2369	4.50244	38.1715	8.79312	35.028	257.613	22.11
				17.12	22.12	30.57	27.3387	27.2159	51.8207	6	0.105703	0.105703	0.105703	0.00188673	2.88978	2.18709	0.0515805	0.0226954	0.442542	0.185868	0	55.7932	34.4505	90.2437	4.50251	38.175	8.78407	35.0293	257.623	22.12
				17.13	22.13	30.56	27.3392	27.2204	51.8256	6	0.105393	0.105393	0.105393	0.00185855	2.88137	2.18713	0.0508112	0.0223569	0.437373	0.183696	0	55.7942	34.4562	90.2504	4.50259	38.1784	8.77502	35.0306	257.633	22.13
				17.14	22.14	30.55	27.3397	27.2248	51.8305	6	0.105084	0.105084	0.105084	0.00183051	2.87296	2.18717	0.0500455	0.02202	0.4322	0.181524	-2.22045e-16	55.7953	34.4618	90.257	4.50266	38.1818	8.76597	35.0318	257.643	22.14
				17.15	22.15	30.54	27.3402	27.2292	51.8353	6	0.104775	0.104775	0.104775	0.0018026	2.86456	2.18721	0.0492835	0.0216847	0.427024	0.17935	0	55.7963	34.4673	90.2636	4.50273	38.1852	8.75691	35.0331	257.652	22.15
				17.16	22.16	30.53	27.3407	27.2335	51.8401	6	0.104465	0.104465	0.104465	0.00177484	2.85615	2.18725	0.0485253	0.0213511	0.421845	0.177175	3.33067e-16	55.7973	34.4728	90.2701	4.50281	38.1885	8.74786	35.0343	257.662	22.16
				17.17	22.17	30.52	27.3412	27.2378	51.8448	6	0.104156	0.104156	0.104156	0.00174721	2.84774	2.18729	0.0477707	0.0210191	0.416663	0.174998	0	55.7983	34.4782	90.2765	4.50288	38.1918	8.7388	35.0355	257.671	22.17
				17.18	22.18	30.51	27.3416	27.242	51.8494	6	0.103847	0.103847	0.103847	0.00171972	2.83934	2.18733	0.0470199	0.0206887	0.411477	0.17282	-2.22045e-16	55.7993	34.4835	90.2828	4.50295	38.195	8.72975	35.0367	257.681	22.18
				17.19	22.19	30.5	27.3421	27.2461	51.854	6	0.103537	0.103537	0.103537	0.00169236	2.83093	2.18737	0.0462727	0.02036	0.406288	0.170641	-2.498e-16	55.8002	34.4888	90.289	4.50302	38.1982	8.72069	35.0379	257.69	22.19
				17.2	22.2	30.49	27.3426	27.2502	51.8586	6	0.103228	0.103228	0.103228	0.00166514	2.82252	2.18741	0.0455293	0.0200329	0.401096	0.16846	0	55.8012	34.494	90.2951	4.50308	38.2014	8.71163	35.039	257.699	22.2
				17.21	22.21	30.48	27.343	27.2543	51.863	6	0.102919	0.102919	0.102919	0.00163806	2.81412	2.18744	0.0447895	0.0197074	0.395901	0.166278	0	55.8021	34.4991	90.3012	4.50315	38.2045	8.70257	35.0402	257.707	22.21
				17.22	22.22	30.47	27.3435	27.2583	51.8674	6	0.10261	0.10261	0.10261	0.00161111	2.80571	2.18748	0.0440534	0.0193835	0.390702	0.164095	0	55.803	34.5042	90.3072	4.50322	38.2076	8.69351	35.0413	257.716	22.22
				17.23	22.23	30.46	27.3439	27.2623	51.8718	6	0.102301	0.102301	0.102301	0.0015843	2.79731	2.18751	0.043321	0.0190613	0.3855	0.16191	0	55.8039	34.5092	90.3131	4.50328	38.2106	8.68444	35.0424	257.725	22.23
				17.24	22.24	30.45	27.3443	27.2662	51.8761	6	0.101992	0.101992	0.101992	0.00155763	2.7889	2.18755	0.0425923	0.0187406	0.380295	0.159724	2.77556e-16	55.8048	34.5141	90.3189	4.50335	38.2136	8.67538	35.0436	257.733	22.24
				17.25	22.25	30.44	27.3448	27.27	51.8803	6	0.101683	0.101683	0.101683	0.00153109	2.78049	2.18758	0.0418673	0.0184216	0.375086	0.157536	0	55.8057	34.519	90.3246	4.50341	38.2166	8.66631	35.0446	257.742	22.25
				17.26	22.26	30.43	27.3452	27.2738	51.8845	6	0.101374	0.101374	0.101374	0.00150469	2.77209	2.18762	0.041146	0.0181042	0.369875	0.155347	0	55.8065	34.5238	90.3303	4.50347	38.2195	8.65725	35.0457	257.75	22.26
				17.27	22.27	30.42	27.3456	27.2775	51.8886	6	0.101065	0.101065	0.101065	0.00147842	2.76368	2.18765	0.0404283	0.0177884	0.364659	0.153157	0	55.8074	34.5285	90.3359	4.50353	38.2224	8.64818	35.0468	257.758	22.27
				17.28	22.28	30.41	27.346	27.2812	51.8926	6	0.100756	0.100756	0.100756	0.00145229	2.75527	2.18768	0.0397143	0.0174743	0.359441	0.150965	-3.88578e-16	55.8082	34.5332	90.3414	4.5036	38.2252	8.63911	35.0478	257.766	22.28
				17.29	22.29	30.4	27.3464	27.2848	51.8966	6	0.100447	0.100447	0.100447	0.00142629	2.74687	2.18771	0.0390039	0.0171617	0.354219	0.148772	0	55.809	34.5378	90.3468	4.50366	38.228	8.63004	35.0489	257.774	22.29
				17.3	22.3	30.39	27.3468	27.2884	51.9005	6	0.100138	0.100138	0.100138	0.00140043	2.73846	2.18774	0.0382972	0.0168508	0.348993	0.146577	0	55.8098	34.5423	90.3521	4.50371	38.2308	8.62096	35.0499	257.781	22.3
				17.31	22.31	30.38	27.3472	27.292	51.9044	6	0.0998295	0.0998295	0.0998295	0.0013747	2.73006	2.18777	0.0375942	0.0165414	0.343764	0.144381	-2.498e-16	55.8106	34.5468	90.3574	4.50377	38.2335	8.61189	35.0509	257.789	22.31
				17.32	22.32	30.37	27.3476	27.2954	51.9082	6	0.0995207	0.0995207	0.0995207	0.00134911	2.72165	2.1878	0.0368948	0.0162337	0.338532	0.142183	0	55.8113	34.5512	90.3625	4.50383	38.2362	8.60281	35.0519	257.797	22.32
				17.33	22.33	30.36	27.3479	27.2989	51.912	6	0.099212	0.099212	0.099212	0.00132365	2.71324	2.18783	0.0361991	0.0159276	0.333296	0.139984	0	55.8121	34.5555	90.3676	4.50389	38.2388	8.59374	35.0528	257.804	22.33
				17.34	22.34	30.35	27.3483	27.3022	51.9157	6	0.0989032	0.0989032	0.0989032	0.00129833	2.70483	2.18786	0.035507	0.0156231	0.328057	0.137784	0	55.8128	34.5598	90.3726	4.50394	38.2414	8.58466	35.0538	257.811	22.34
				17.35	22.35	30.34	27.3486	27.3055	51.9193	6	0.0985945	0.0985945	0.0985945	0.00127314	2.69643	2.18789	0.0348186	0.0153202	0.322815	0.135582	2.77556e-16	55.8136	34.564	90.3775	4.504	38.244	8.57558	35.0548	257.818	22.35
				17.36	22.36	30.33	27.349	27.3088	51.9229	6	0.0982859	0.0982859	0.0982859	0.00124808	2.68802	2.18792	0.0341338	0.0150189	0.317568	0.133379	0	55.8143	34.5681	90.3824	4.50405	38.2465	8.56649	35.0557	257.825	22.36
				17.37	22.37	30.32	27.3493	27.312	51.9264	6	0.0979772	0.0979772	0.0979772	0.00122316	2.67961	2.18795	0.0334527	0.0147192	0.312319	0.131174	-2.77556e-16	55.815	34.5722	90.3871	4.5041	38.249	8.55741	35.0566	257.832	22.37
				17.38	22.38	30.31	27.3497	27.3152	51.9299	6	0.0976686	0.0976686	0.0976686	0.00119838	2.6712	2.18797	0.0327752	0.0144211	0.307066	0.128968	0	55.8156	34.5762	90.3918	4.50415	38.2514	8.54833	35.0575	257.839	22.38
				17.39	22.39	30.3	27.35	27.3183	51.9333	6	0.09736	0.09736	0.09736	0.00117373	2.66279	2.188	0.0321014	0.0141246	0.301809	0.12676	0	55.8163	34.5801	90.3964	4.5042	38.2538	8.53924	35.0584	257.845	22.39
				17.4	22.4	30.29	27.3503	27.3213	51.9366	6	0.0970514	0.0970514	0.0970514	0.00114921	2.65439	2.18803	0.0314312	0.0138297	0.296549	0.12455	0	55.817	34.584	90.4009	4.50425	38.2562	8.53015	35.0593	257.852	22.4
				17.41	22.41	30.28	27.3506	27.3243	51.9399	6	0.0967428	0.0967428	0.0967428	0.00112482	2.64598	2.18805	0.0307646	0.0135364	0.291285	0.12234	-2.22045e-16	55.8176	34.5877	90.4054	4.5043	38.2585	8.52106	35.0601	257.858	22.41
				17.42	22.42	30.27	27.3509	27.3273	51.9431	6	0.0964342	0.0964342	0.0964342	0.00110057	2.63757	2.18807	0.0301016	0.0132447	0.286017	0.120127	0	55.8182	34.5915	90.4097	4.50435	38.2608	8.51197	35.0609	257.864	22.42
				17.43	22.43	30.26	27.3512	27.3302	51.9463	6	0.0961257	0.0961257	0.0961257	0.00107645	2.62916	2.1881	0.0294423	0.0129546	0.280746	0.117914	0	55.8189	34.5951	90.414	4.5044	38.263	8.50288	35.0618	257.871	22.43
				17.44	22.44	30.25	27.3515	27.333	51.9494	6	0.0958171	0.0958171	0.0958171	0.00105247	2.62075	2.18812	0.0287866	0.0126661	0.275472	0.115698	0	55.8195	34.5987	90.4182	4.50445	38.2652	8.49379	35.0626	257.877	22.44
				17.45	22.45	30.24	27.3518	27.3358	51.9524	6	0.0955086	0.0955086	0.0955086	0.00102861	2.61233	2.18815	0.0281345	0.0123792	0.270194	0.113481	0	55.82	34.6022	90.4223	4.50449	38.2674	8.48469	35.0634	257.882	22.45
				17.46	22.46	30.23	27.3521	27.3385	51.9554	6	0.0952001	0.0952001	0.0952001	0.0010049	2.60392	2.18817	0.027486	0.0120939	0.264912	0.111263	2.35922e-16	55.8206	34.6057	90.4263	4.50454	38.2695	8.47559	35.0642	257.888	22.46
				17.47	22.47	30.22	27.3524	27.3412	51.9583	6	0.0948916	0.0948916	0.0948916	0.000981311	2.59551	2.18819	0.0268412	0.0118101	0.259626	0.109043	0	55.8212	34.6091	90.4303	4.50458	38.2716	8.46649	35.0649	257.894	22.47
				17.48	22.48	30.21	27.3526	27.3438	51.9612	6	0.0945831	0.0945831	0.0945831	0.000957858	2.5871	2.18821	0.0261999	0.011528	0.254337	0.106822	-1.80411e-16	55.8217	34.6124	90.4341	4.50462	38.2736	8.45739	35.0657	257.899	22.48
				17.49	22.49	30.2	27.3529	27.3464	51.964	6	0.0942746	0.0942746	0.0942746	0.000934538	2.57868	2.18823	0.0255623	0.0112474	0.249044	0.104599	-2.91434e-16	55.8223	34.6157	90.4379	4.50466	38.2756	8.44829	35.0664	257.905	22.49
				17.5	22.5	30.19	27.3532	27.3489	51.9667	6	0.0939661	0.0939661	0.0939661	0.000911351	2.57027	2.18825	0.0249283	0.0109685	0.243748	0.102374	-3.60822e-16	55.8228	34.6189	90.4416	4.5047	38.2776	8.43918	35.0671	257.91	22.5
				17.51	22.51	30.18	27.3534	27.3514	51.9694	6	0.0936577	0.0936577	0.0936577	0.000888296	2.56186	2.18827	0.0242979	0.0106911	0.238447	0.100148	-1.11022e-16	55.8233	34.622	90.4453	4.50474	38.2795	8.43008	35.0678	257.915	22.51
				17.52	22.52	30.17	27.3537	27.3538	51.9721	6	0.0933492	0.0933492	0.0933492	0.000865374	2.55344	2.18829	0.0236711	0.0104153	0.233143	0.0979201	1.52656e-16	55.8238	34.625	90.4488	4.50478	38.2813	8.42097	35.0685	257.92	22.52
				17.53	22.53	30.16	27.3539	27.3561	51.9746	6	0.0930408	0.0930408	0.0930408	0.000842584	2.54503	2.18831	0.023048	0.0101411	0.227835	0.0956909	0	55.8243	34.628	90.4523	4.50482	38.2832	8.41186	35.0692	257.925	22.53
				17.54	22.54	30.15	27.3541	27.3584	51.9771	6	0.0927323	0.0927323	0.0927323	0.000819927	2.53661	2.18833	0.0224284	0.00986849	0.222524	0.09346	1.11022e-16	55.8247	34.6309	90.4556	4.50486	38.285	8.40275	35.0699	257.93	22.54
				17.55	22.55	30.14	27.3543	27.3607	51.9796	6	0.0924238	0.0924238	0.0924238	0.000797401	2.52819	2.18835	0.0218124	0.00959745	0.217208	0.0912275	0	55.8252	34.6338	90.459	4.5049	38.2867	8.39363	35.0705	257.935	22.55
				17.56	22.56	30.13	27.3546	27.3629	51.982	6	0.0921154	0.0921154	0.0921154	0.000775008	2.51978	2.18837	0.0212	0.00932801	0.211889	0.0889935	-3.88578e-16	55.8256	34.6365	90.4622	4.50493	38.2884	8.38452	35.0711	257.939	22.56
				17.57	22.57	30.12	27.3548	27.365	51.9843	6	0.0918069	0.0918069	0.0918069	0.000752747	2.51136	2.18838	0.0205912	0.00906014	0.206566	0.0867578	0	55.8261	34.6392	90.4653	4.50497	38.2901	8.3754	35.0718	257.944	22.57
				17.58	22.58	30.11	27.355	27.3671	51.9866	6	0.0914984	0.0914984	0.0914984	0.000730618	2.50294	2.1884	0.019986	0.00879386	0.201239	0.0845205	2.22045e-16	55.8265	34.6419	90.4684	4.505	38.2917	8.36628	35.0724	257.948	22.58
				17.59	22.59	30.1	27.3552	27.3691	51.9888	6	0.09119	0.09119	0.09119	0.000708621	2.49452	2.18841	0.0193845	0.00852916	0.195909	0.0822816	-1.66533e-16	55.8269	34.6445	90.4714	4.50503	38.2933	8.35716	35.0729	257.952	22.59
				17.6	22.6	30.09	27.3554	27.3711	51.9909	6	0.0908815	0.0908815	0.0908815	0.000686755	2.4861	2.18843	0.0187865	0.00826604	0.190574	0.0800411	0	55.8273	34.647	90.4743	4.50507	38.2948	8.34804	35.0735	257.956	22.6
				17.61	22.61	30.08	27.3556	27.373	51.993	6	0.090573	0.090573	0.090573	0.000665022	2.47768	2.18845	0.018192	0.0080045	0.185236	0.077799	3.05311e-16	55.8277	34.6494	90.4771	4.5051	38.2963	8.33891	35.0741	257.96	22.61
				17.62	22.62	30.07	27.3557	27.3749	51.9951	6	0.0902645	0.0902645	0.0902645	0.00064342	2.46925	2.18846	0.0176012	0.00774454	0.179893	0.0755552	1.66533e-16	55.8281	34.6518	90.4798	4.50513	38.2978	8.32978	35.0746	257.964	22.62
				17.63	22.63	30.06	27.3559	27.3767	51.997	6	0.089956	0.089956	0.089956	0.000621949	2.46083	2.18847	0.017014	0.00748615	0.174547	0.0733097	-1.249e-16	55.8284	34.6541	90.4825	4.50516	38.2992	8.32066	35.0751	257.968	22.63
				17.64	22.64	30.05	27.3561	27.3785	51.999	6	0.0896475	0.0896475	0.0896475	0.00060061	2.45241	2.18849	0.0164303	0.00722935	0.169197	0.0710626	-1.80411e-16	55.8288	34.6563	90.4851	4.50518	38.3006	8.31152	35.0756	257.971	22.64
				17.65	22.65	30.04	27.3563	27.3802	52.0008	6	0.089339	0.089339	0.089339	0.000579402	2.44398	2.1885	0.0158503	0.00697412	0.163843	0.0688139	1.66533e-16	55.8291	34.6585	90.4875	4.50521	38.3019	8.30239	35.0761	257.975	22.65
				17.66	22.66	30.03	27.3564	27.3818	52.0026	6	0.0890305	0.0890305	0.0890305	0.000558326	2.43556	2.18851	0.0152738	0.00672047	0.158484	0.0665634	1.11022e-16	55.8294	34.6606	90.49	4.50524	38.3032	8.29326	35.0766	257.978	22.66
				17.67	22.67	30.02	27.3566	27.3834	52.0043	6	0.088722	0.088722	0.088722	0.000537381	2.42713	2.18853	0.0147009	0.0064684	0.153122	0.0643113	0	55.8297	34.6626	90.4923	4.50526	38.3044	8.28412	35.0771	257.981	22.67
				17.68	22.68	30.01	27.3567	27.385	52.006	6	0.0884134	0.0884134	0.0884134	0.000516567	2.4187	2.18854	0.0141316	0.0062179	0.147756	0.0620575	0	55.83	34.6645	90.4946	4.50529	38.3057	8.27498	35.0775	257.985	22.68
				17.69	22.69	30	27.3569	27.3865	52.0076	6	0.0881048	0.0881048	0.0881048	0.000495885	2.41027	2.18855	0.0135659	0.00596897	0.142386	0.059802	1.45717e-16	55.8303	34.6664	90.4967	4.50531	38.3068	8.26584	35.0779	257.988	22.69
				17.7	22.7	29.99	27.357	27.3879	52.0092	6	0.0877962	0.0877962	0.0877962	0.000475333	2.40184	2.18856	0.0130037	0.00572162	0.137011	0.0575448	-1.249e-16	55.8306	34.6682	90.4988	4.50534	38.3079	8.25669	35.0783	257.991	22.7
				17.71	22.71	29.98	27.3571	27.3893	52.0107	6	0.0874876	0.0874876	0.0874876	0.000454913	2.39341	2.18857	0.0124451	0.00547585	0.131633	0.0552859	0	55.8309	34.67	90.5009	4.50536	38.309	8.24755	35.0787	257.993	22.71
				17.72	22.72	29.97	27.3572	27.3906	52.0121	6	0.087179	0.087179	0.087179	0.000434624	2.38498	2.18858	0.0118901	0.00523165	0.126251	0.0530253	-2.70617e-16	55.8311	34.6717	90.5028	4.50538	38.3101	8.2384	35.0791	257.996	22.72
				17.73	22.73	29.96	27.3574	27.3919	52.0135	6	0.0868704	0.0868704	0.0868704	0.000414465	2.37654	2.18859	0.0113387	0.00498902	0.120864	0.0507629	1.31839e-16	55.8314	34.6733	90.5046	4.5054	38.3111	8.22925	35.0795	257.999	22.73
				17.74	22.74	29.95	27.3575	27.3931	52.0148	6	0.0865617	0.0865617	0.0865617	0.000394438	2.36811	2.1886	0.0107908	0.00474796	0.115473	0.0484988	2.63678e-16	55.8316	34.6748	90.5064	4.50542	38.312	8.2201	35.0798	258.001	22.74
				17.75	22.75	29.94	27.3576	27.3943	52.0161	6	0.086253	0.086253	0.086253	0.000374541	2.35967	2.18861	0.0102465	0.00450847	0.110079	0.046233	-6.93889e-17	55.8318	34.6763	90.5081	4.50544	38.3129	8.21094	35.0802	258.004	22.75
				17.76	22.76	29.93	27.3577	27.3954	52.0173	6	0.0859443	0.0859443	0.0859443	0.000354775	2.35124	2.18862	0.00970582	0.00427056	0.10468	0.0439654	0	55.832	34.6777	90.5097	4.50546	38.3138	8.20179	35.0805	258.006	22.76
				17.77	22.77	29.92	27.3578	27.3964	52.0185	6	0.0856355	0.0856355	0.0856355	0.00033514	2.3428	2.18862	0.00916868	0.00403422	0.0992765	0.0416961	-1.17961e-16	55.8322	34.679	90.5113	4.50547	38.3146	8.19263	35.0808	258.008	22.77
				17.78	22.78	29.91	27.3579	27.3975	52.0195	6	0.0853268	0.0853268	0.0853268	0.000315635	2.33436	2.18863	0.00863511	0.00379945	0.0938691	0.039425	0	55.8324	34.6803	90.5127	4.50549	38.3154	8.18347	35.0811	258.01	22.78
				17.79	22.79	29.9	27.358	27.3984	52.0206	6	0.085018	0.085018	0.085018	0.000296261	2.32592	2.18864	0.00810511	0.00356625	0.0884575	0.0371522	0	55.8326	34.6815	90.5141	4.50551	38.3162	8.1743	35.0814	258.012	22.79
				17.8	22.8	29.89	27.358	27.3993	52.0215	6	0.0847091	0.0847091	0.0847091	0.000277018	2.31748	2.18864	0.00757867	0.00333462	0.0830417	0.0348775	-2.91434e-16	55.8327	34.6826	90.5154	4.50552	38.3169	8.16514	35.0816	258.014	22.8
				17.81	22.81	29.88	27.3581	27.4001	52.0224	6	0.0844003	0.0844003	0.0844003	0.000257905	2.30903	2.18865	0.00705581	0.00310456	0.0776216	0.0326011	-9.02056e-17	55.8329	34.6837	90.5166	4.50553	38.3175	8.15597	35.0819	258.015	22.81
				17.82	22.82	29.87	27.3582	27.4009	52.0233	6	0.0840914	0.0840914	0.0840914	0.000238923	2.30059	2.18866	0.00653651	0.00287606	0.0721973	0.0303229	-1.83881e-16	55.833	34.6847	90.5177	4.50555	38.3181	8.1468	35.0821	258.017	22.82
				17.83	22.83	29.86	27.3583	27.4016	52.0241	6	0.0837825	0.0837825	0.0837825	0.000220072	2.29214	2.18866	0.00602078	0.00264914	0.0667686	0.0280428	1.21431e-16	55.8332	34.6856	90.5188	4.50556	38.3187	8.13763	35.0823	258.018	22.83
				17.84	22.84	29.85	27.3583	27.4023	52.0248	6	0.0834735	0.0834735	0.0834735	0.000201351	2.28369	2.18867	0.00550861	0.00242379	0.0613356	0.025761	3.46945e-16	55.8333	34.6865	90.5198	4.50557	38.3192	8.12845	35.0825	258.02	22.84
				17.85	22.85	29.84	27.3584	27.4029	52.0255	6	0.0831645	0.0831645	0.0831645	0.00018276	2.27525	2.18867	0.00500002	0.00220001	0.0558983	0.0234773	2.32453e-16	55.8334	34.6873	90.5207	4.50558	38.3197	8.11927	35.0827	258.021	22.85
				17.86	22.86	29.83	27.3584	27.4035	52.0261	6	0.0828555	0.0828555	0.0828555	0.0001643	2.26679	2.18867	0.00449498	0.00197779	0.0504567	0.0211918	1.8735e-16	55.8335	34.688	90.5215	4.50559	38.3202	8.11009	35.0829	258.022	22.86
				17.87	22.87	29.82	27.3585	27.404	52.0266	6	0.0825464	0.0825464	0.0825464	0.00014597	2.25834	2.18868	0.00399351	0.00175715	0.0450106	0.0189045	-1.56125e-16	55.8336	34.6886	90.5222	4.5056	38.3206	8.10091	35.083	258.023	22.87
				17.88	22.88	29.81	27.3585	27.4045	52.0271	6	0.0822373	0.0822373	0.0822373	0.00012777	2.24989	2.18868	0.00349561	0.00153807	0.0395602	0.0166153	-9.02056e-17	55.8337	34.6892	90.5229	4.5056	38.3209	8.09172	35.0831	258.024	22.88
				17.89	22.89	29.8	27.3585	27.4049	52.0275	6	0.0819282	0.0819282	0.0819282	0.000109701	2.24143	2.18868	0.00300127	0.00132056	0.0341054	0.0143243	0	55.8338	34.6897	90.5235	4.50561	38.3212	8.08254	35.0832	258.025	22.89
				17.9	22.9	29.79	27.3586	27.4052	52.0279	6	0.081619	0.081619	0.081619	9.17626e-05	2.23298	2.18869	0.00251049	0.00110462	0.0286461	0.0120314	2.67147e-16	55.8338	34.6901	90.524	4.50561	38.3215	8.07335	35.0833	258.025	22.9
				17.91	22.91	29.78	27.3586	27.4055	52.0282	6	0.0813097	0.0813097	0.0813097	7.39542e-05	2.22452	2.18869	0.00202328	0.000890244	0.0231823	0.00973658	-1.56125e-17	55.8339	34.6905	90.5244	4.50562	38.3217	8.06415	35.0834	258.026	22.91
				17.92	22.92	29.77	27.3586	27.4057	52.0285	6	0.0810005	0.0810005	0.0810005	5.6276e-05	2.21606	2.18869	0.00153963	0.000677439	0.0177141	0.00743993	2.05565e-16	55.8339	34.6908	90.5247	4.50562	38.3219	8.05496	35.0835	258.026	22.92
				17.93	22.93	29.76	27.3586	27.4059	52.0287	6	0.0806911	0.0806911	0.0806911	3.87281e-05	2.2076	2.18869	0.00105955	0.000466202	0.0122414	0.00514139	5.81132e-17	55.8339	34.691	90.525	4.50563	38.322	8.04576	35.0836	258.027	22.93
				17.94	22.94	29.75	27.3586	27.406	52.0288	6	0.0803818	0.0803818	0.0803818	2.13106e-05	2.19914	2.18869	0.000583028	0.000256532	0.00676416	0.00284095	-7.32921e-17	55.834	34.6912	90.5251	4.50563	38.3221	8.03656	35.0836	258.027	22.94
				17.95	22.95	29.74	27.3586	27.4061	52.0289	6	0.0800724	0.0800724	0.0800724	4.02324e-06	2.19067	2.18869	0.00011007	4.8431e-05	0.00128238	0.000538599	0	55.834	34.6913	90.5252	4.50563	38.3222	8.02736	35.0836	258.027	22.95
				17.96	22.96	29.73	27.3586	27.4061	52.0289	6	0.0797629	0.0797629	0.0797629	-1.31338e-05	2.1822	2.18869	-0.000359324	-0.000158102	-0.00596962	0	-3.03577e-17	55.834	34.6913	90.5253	4.50563	38.3222	8.02462	35.0836	258.027	22.96
				17.97	22.97	29.72	27.3586	27.406	52.0288	6	0.0794534	0.0794534	0.0794534	-3.01606e-05	2.17374	2.18869	-0.000825154	-0.000363068	-0.0137667	0	1.30104e-16	55.834	34.6912	90.5252	4.50563	38.3222	8.02387	35.0836	258.027	22.97
				17.98	22.98	29.71	27.3586	27.4059	52.0287	6	0.0791438	0.0791438	0.0791438	-4.70572e-05	2.16527	2.18869	-0.00128742	-0.000566465	-0.0215704	0	3.46945e-18	55.834	34.691	90.525	4.50563	38.322	8.02312	35.0836	258.027	22.98
				17.99	22.99	29.7	27.3586	27.4057	52.0285	6	0.0788342	0.0788342	0.0788342	-6.38235e-05	2.15679	2.18869	-0.00174612	-0.000768294	-0.0293806	0	7.97973e-17	55.8339	34.6908	90.5247	4.50562	38.3219	8.02238	35.0835	258.026	22.99
				18	23	29.69	27.3586	27.4054	52.0281	6	0.0785245	0.0785245	0.0785245	-8.04595e-05	2.14832	2.18869	-0.00220126	-0.000968555	-0.0371974	0	2.15106e-16	55.8339	34.6904	90.5243	4.50562	38.3216	8.02164	35.0834	258.026	23
				18.01	23.01	29.68	27.3586	27.405	52.0278	6	0.0782148	0.0782148	0.0782148	-9.69653e-05	2.13985	2.18869	-0.00265283	-0.00116725	-0.0450208	0	-6.93889e-17	55.8338	34.6899	90.5238	4.50561	38.3213	8.02091	35.0833	258.025	23.01
				18.02	23.02	29.67	27.3586	27.4046	52.0273	6	0.077905	0.077905	0.077905	-0.000113341	2.13137	2.18868	-0.00310084	-0.00136437	-0.0528509	0	-3.1225e-16	55.8338	34.6893	90.5231	4.50561	38.321	8.02017	35.0832	258.025	23.02
				18.03	23.03	29.66	27.3585	27.404	52.0267	6	0.0775952	0.0775952	0.0775952	-0.000129586	2.12289	2.18868	-0.00354529	-0.00155993	-0.0606877	0	-6.93889e-17	55.8337	34.6887	90.5224	4.5056	38.3205	8.01945	35.083	258.024	23.03
				18.04	23.04	29.65	27.3585	27.4034	52.0261	6	0.0772853	0.0772853	0.0772853	-0.000145701	2.11441	2.18868	-0.00398616	-0.00175391	-0.0685312	0	2.77556e-17	55.8337	34.6879	90.5215	4.50559	38.32	8.01873	35.0828	258.023	23.04
				18.05	23.05	29.64	27.3585	27.4027	52.0253	6	0.0769753	0.0769753	0.0769753	-0.000161686	2.10592	2.18868	-0.00442347	-0.00194633	-0.0763815	0	-1.52656e-16	55.8336	34.687	90.5206	4.50558	38.3195	8.01801	35.0826	258.021	23.05
				18.06	23.06	29.63	27.3584	27.402	52.0245	6	0.0766653	0.0766653	0.0766653	-0.00017754	2.09744	2.18867	-0.00485722	-0.00213718	-0.0842385	0	2.77556e-16	55.8335	34.686	90.5195	4.50557	38.3188	8.0173	35.0824	258.02	23.06
				18.07	23.07	29.62	27.3584	27.4011	52.0236	6	0.0763552	0.0763552	0.0763552	-0.000193264	2.08895	2.18867	-0.0052874	-0.00232645	-0.0921024	0	-2.77556e-16	55.8334	34.685	90.5184	4.50555	38.3182	8.01659	35.0821	258.019	23.07
				18.08	23.08	29.61	27.3583	27.4002	52.0227	6	0.076045	0.076045	0.076045	-0.000208858	2.08046	2.18866	-0.005714	-0.00251416	-0.0999731	0	5.55112e-17	55.8333	34.6838	90.5171	4.50554	38.3174	8.01588	35.0818	258.017	23.08
				18.09	23.09	29.6	27.3582	27.3992	52.0216	6	0.0757348	0.0757348	0.0757348	-0.000224321	2.07197	2.18866	-0.00613704	-0.0027003	-0.107851	0	-1.80411e-16	55.8332	34.6825	90.5157	4.50552	38.3166	8.01519	35.0815	258.015	23.09
				18.1	23.1	29.59	27.3582	27.3981	52.0205	6	0.0754245	0.0754245	0.0754245	-0.000239655	2.06348	2.18866	-0.00655651	-0.00288487	-0.115735	0	-3.19189e-16	55.833	34.6812	90.5142	4.50551	38.3157	8.01449	35.0812	258.013	23.1
				18.11	23.11	29.58	27.3581	27.3969	52.0193	6	0.0751142	0.0751142	0.0751142	-0.000254857	2.05498	2.18865	-0.00697241	-0.00306786	-0.123627	0	1.80411e-16	55.8329	34.6797	90.5126	4.50549	38.3148	8.0138	35.0809	258.011	23.11
				18.12	23.12	29.57	27.3581	27.3957	52.0179	6	0.0748038	0.0748038	0.0748038	-0.000269929	2.04649	2.18864	-0.00738474	-0.00324929	-0.131525	0	-1.38778e-16	55.8328	34.6781	90.5109	4.50547	38.3137	8.01311	35.0805	258.009	23.12
				18.13	23.13	29.56	27.358	27.3944	52.0166	6	0.0744933	0.0744933	0.0744933	-0.000284871	2.03799	2.18864	-0.0077935	-0.00342914	-0.13943	0	8.32667e-17	55.8326	34.6764	90.509	4.50545	38.3127	8.01243	35.0801	258.007	23.13
				18.14	23.14	29.55	27.3579	27.393	52.0151	6	0.0741827	0.0741827	0.0741827	-0.000299682	2.02948	2.18863	-0.00819868	-0.00360742	-0.147343	0	-3.33067e-16	55.8325	34.6747	90.5071	4.50543	38.3115	8.01176	35.0797	258.004	23.14
				18.15	23.15	29.54	27.3578	27.3915	52.0135	6	0.0738721	0.0738721	0.0738721	-0.000314363	2.02098	2.18863	-0.00860029	-0.00378413	-0.155262	0	-1.38778e-16	55.8323	34.6728	90.5051	4.50541	38.3103	8.01109	35.0792	258.002	23.15
				18.16	23.16	29.53	27.3577	27.3899	52.0119	6	0.0735614	0.0735614	0.0735614	-0.000328913	2.01247	2.18862	-0.00899832	-0.00395926	-0.163189	0	2.22045e-16	55.8321	34.6708	90.5029	4.50538	38.309	8.01042	35.0788	257.999	23.16
				18.17	23.17	29.52	27.3576	27.3883	52.0102	6	0.0732506	0.0732506	0.0732506	-0.000343333	2.00396	2.18861	-0.00939278	-0.00413282	-0.171123	0	-5.55112e-17	55.8319	34.6687	90.5006	4.50536	38.3077	8.00975	35.0783	257.996	23.17
				18.18	23.18	29.51	27.3575	27.3866	52.0084	6	0.0729397	0.0729397	0.0729397	-0.000357622	1.99545	2.1886	-0.00978366	-0.00430481	-0.179064	0	2.22045e-16	55.8317	34.6665	90.4983	4.50533	38.3063	8.0091	35.0777	257.993	23.18
				18.19	23.19	29.5	27.3575	27.3848	52.0065	6	0.0726288	0.0726288	0.0726288	-0.00037178	1.98694	2.1886	-0.010171	-0.00447522	-0.187012	0	2.77556e-17	55.8315	34.6643	90.4958	4.5053	38.3048	8.00844	35.0772	257.99	23.19
				18.2	23.2	29.49	27.3573	27.3829	52.0045	6	0.0723177	0.0723177	0.0723177	-0.000385808	1.97842	2.18859	-0.0105547	-0.00464406	-0.194967	0	-3.88578e-16	55.8313	34.6619	90.4932	4.50527	38.3033	8.00779	35.0766	257.987	23.2
				18.21	23.21	29.48	27.3572	27.3809	52.0025	6	0.0720066	0.0720066	0.0720066	-0.000399705	1.9699	2.18858	-0.0109348	-0.00481132	-0.20293	0	-5.55112e-17	55.8311	34.6594	90.4905	4.50525	38.3017	8.00715	35.076	257.984	23.21
				18.22	23.22	29.47	27.3571	27.3789	52.0003	6	0.0716955	0.0716955	0.0716955	-0.000413471	1.96138	2.18857	-0.0113114	-0.004977	-0.2109	0	-1.66533e-16	55.8309	34.6568	90.4877	4.50521	38.3	8.00651	35.0754	257.98	23.22
				18.23	23.23	29.46	27.357	27.3768	51.9981	6	0.0713842	0.0713842	0.0713842	-0.000427106	1.95286	2.18856	-0.0116843	-0.00514111	-0.218877	0	2.77556e-17	55.8307	34.6541	90.4848	4.50518	38.2983	8.00588	35.0748	257.977	23.23
				18.24	23.24	29.45	27.3569	27.3746	51.9958	6	0.0710728	0.0710728	0.0710728	-0.00044061	1.94433	2.18855	-0.0120537	-0.00530364	-0.226862	0	1.66533e-16	55.8304	34.6514	90.4818	4.50515	38.2965	8.00525	35.0741	257.973	23.24
				18.25	23.25	29.44	27.3568	27.3723	51.9934	6	0.0707614	0.0707614	0.0707614	-0.000453983	1.9358	2.18854	-0.0124195	-0.00546459	-0.234854	0	-3.33067e-16	55.8302	34.6485	90.4786	4.50511	38.2946	8.00462	35.0734	257.969	23.25
				18.26	23.26	29.43	27.3567	27.3699	51.9909	6	0.0704499	0.0704499	0.0704499	-0.000467225	1.92727	2.18853	-0.0127817	-0.00562396	-0.242854	0	-2.77556e-16	55.8299	34.6455	90.4754	4.50508	38.2927	8.004	35.0727	257.965	23.26
				18.27	23.27	29.42	27.3565	27.3675	51.9884	6	0.0701383	0.0701383	0.0701383	-0.000480337	1.91874	2.18852	-0.0131403	-0.00578175	-0.250861	0	1.11022e-16	55.8297	34.6424	90.472	4.50504	38.2907	8.00338	35.072	257.961	23.27
				18.28	23.28	29.41	27.3564	27.365	51.9857	6	0.0698266	0.0698266	0.0698266	-0.000493317	1.9102	2.18851	-0.0134954	-0.00593796	-0.258875	0	-3.33067e-16	55.8294	34.6392	90.4686	4.505	38.2886	8.00277	35.0712	257.957	23.28
				18.29	23.29	29.4	27.3563	27.3624	51.983	6	0.0695148	0.0695148	0.0695148	-0.000506166	1.90166	2.1885	-0.0138468	-0.00609259	-0.266897	0	5.55112e-17	55.8291	34.6359	90.465	4.50496	38.2865	8.00217	35.0704	257.952	23.29
				18.3	23.3	29.39	27.3561	27.3597	51.9802	6	0.0692029	0.0692029	0.0692029	-0.000518883	1.89312	2.18849	-0.0141946	-0.00624564	-0.274927	0	-1.11022e-16	55.8288	34.6325	90.4613	4.50492	38.2843	8.00156	35.0696	257.948	23.3
				18.31	23.31	29.38	27.356	27.3569	51.9773	6	0.0688909	0.0688909	0.0688909	-0.000531469	1.88458	2.18848	-0.0145389	-0.0063971	-0.282964	0	2.22045e-16	55.8285	34.629	90.4576	4.50488	38.2821	8.00097	35.0688	257.943	23.31
				18.32	23.32	29.37	27.3558	27.3541	51.9743	6	0.0685788	0.0685788	0.0685788	-0.000543924	1.87603	2.18847	-0.0148795	-0.00654698	-0.291009	0	-1.66533e-16	55.8282	34.6254	90.4537	4.50484	38.2797	8.00037	35.0679	257.938	23.32
				18.33	23.33	29.36	27.3557	27.3511	51.9713	6	0.0682666	0.0682666	0.0682666	-0.000556248	1.86748	2.18846	-0.0152165	-0.00669528	-0.299062	0	-1.66533e-16	55.8279	34.6217	90.4496	4.50479	38.2773	7.99979	35.067	257.933	23.33
				18.34	23.34	29.35	27.3555	27.3481	51.9681	6	0.0679544	0.0679544	0.0679544	-0.000568439	1.85893	2.18844	-0.01555	-0.00684199	-0.307123	0	1.11022e-16	55.8276	34.6179	90.4455	4.50475	38.2749	7.9992	35.0661	257.928	23.34
				18.35	23.35	29.34	27.3554	27.3451	51.9649	6	0.067642	0.067642	0.067642	-0.0005805	1.85037	2.18843	-0.0158798	-0.00698711	-0.315191	0	0	55.8273	34.614	90.4413	4.5047	38.2723	7.99863	35.0652	257.923	23.35
				18.36	23.36	29.33	27.3552	27.3419	51.9616	6	0.0673295	0.0673295	0.0673295	-0.000592428	1.84181	2.18842	-0.016206	-0.00713064	-0.323267	0	1.11022e-16	55.827	34.61	90.437	4.50465	38.2697	7.99805	35.0642	257.918	23.36
				18.37	23.37	29.32	27.3551	27.3386	51.9582	6	0.067017	0.067017	0.067017	-0.000604225	1.83325	2.18841	-0.0165286	-0.00727259	-0.331351	0	5.55112e-17	55.8267	34.6059	90.4325	4.5046	38.2671	7.99749	35.0633	257.913	23.37
				18.38	23.38	29.31	27.3549	27.3353	51.9547	6	0.0667043	0.0667043	0.0667043	-0.00061589	1.82469	2.18839	-0.0168476	-0.00741294	-0.339442	0	1.66533e-16	55.8263	34.6017	90.428	4.50455	38.2643	7.99692	35.0623	257.907	23.38
				18.39	23.39	29.3	27.3547	27.3319	51.9512	6	0.0663915	0.0663915	0.0663915	-0.000627423	1.81612	2.18838	-0.017163	-0.00755171	-0.347542	0	0	55.826	34.5973	90.4233	4.5045	38.2615	7.99636	35.0612	257.901	23.39
				18.4	23.4	29.29	27.3546	27.3284	51.9475	6	0.0660786	0.0660786	0.0660786	-0.000638823	1.80755	2.18836	-0.0174747	-0.00768888	-0.35565	0	-1.11022e-16	55.8256	34.5929	90.4185	4.50445	38.2587	7.99581	35.0602	257.895	23.4
				18.41	23.41	29.28	27.3544	27.3248	51.9438	6	0.0657656	0.0657656	0.0657656	-0.000650092	1.79898	2.18835	-0.0177829	-0.00782446	-0.363765	0	-1.66533e-16	55.8253	34.5884	90.4137	4.5044	38.2557	7.99526	35.0591	257.889	23.41
				18.42	23.42	29.27	27.3542	27.3212	51.94	6	0.0654525	0.0654525	0.0654525	-0.000661229	1.7904	2.18834	-0.0180874	-0.00795845	-0.371889	0	0	55.8249	34.5838	90.4087	4.50434	38.2527	7.99472	35.058	257.883	23.42
				18.43	23.43	29.26	27.354	27.3174	51.9361	6	0.0651393	0.0651393	0.0651393	-0.000672233	1.78182	2.18832	-0.0183883	-0.00809084	-0.380021	0	-1.66533e-16	55.8245	34.579	90.4036	4.50428	38.2496	7.99418	35.0568	257.877	23.43
				18.44	23.44	29.25	27.3538	27.3136	51.9321	6	0.064826	0.064826	0.064826	-0.000683105	1.77324	2.18831	-0.0186855	-0.00822163	-0.38816	0	-1.66533e-16	55.8242	34.5742	90.3984	4.50423	38.2465	7.99365	35.0557	257.871	23.44
				18.45	23.45	29.24	27.3537	27.3097	51.928	6	0.0645125	0.0645125	0.0645125	-0.000693844	1.76465	2.18829	-0.0189792	-0.00835083	-0.396308	0	5.55112e-17	55.8238	34.5693	90.393	4.50417	38.2433	7.99312	35.0545	257.864	23.45
				18.46	23.46	29.23	27.3535	27.3057	51.9239	6	0.064199	0.064199	0.064199	-0.00070445	1.75606	2.18828	-0.0192692	-0.00847843	-0.404465	0	-2.22045e-16	55.8234	34.5642	90.3876	4.50411	38.24	7.99259	35.0533	257.858	23.46
				18.47	23.47	29.22	27.3533	27.3017	51.9196	6	0.0638853	0.0638853	0.0638853	-0.000714924	1.74747	2.18826	-0.0195555	-0.00860443	-0.412629	0	5.55112e-17	55.823	34.5591	90.3821	4.50405	38.2367	7.99208	35.052	257.851	23.47
				18.48	23.48	29.21	27.3531	27.2975	51.9153	6	0.0635715	0.0635715	0.0635715	-0.000725265	1.73888	2.18825	-0.0198382	-0.00872882	-0.420802	0	5.55112e-17	55.8226	34.5538	90.3764	4.50398	38.2332	7.99156	35.0508	257.844	23.48
				18.49	23.49	29.2	27.3529	27.2933	51.9109	6	0.0632576	0.0632576	0.0632576	-0.000735473	1.73028	2.18823	-0.0201173	-0.00885162	-0.428983	0	1.11022e-16	55.8222	34.5485	90.3707	4.50392	38.2297	7.99105	35.0495	257.837	23.49
				18.5	23.5	29.19	27.3527	27.289	51.9064	6	0.0629436	0.0629436	0.0629436	-0.000745549	1.72168	2.18821	-0.0203927	-0.00897281	-0.437172	0	-1.11022e-16	55.8218	34.543	90.3648	4.50385	38.2262	7.99055	35.0482	257.83	23.5
				18.51	23.51	29.18	27.3525	27.2846	51.9018	6	0.0626295	0.0626295	0.0626295	-0.000755491	1.71307	2.1882	-0.0206645	-0.00909239	-0.44537	0	0	55.8214	34.5375	90.3588	4.50379	38.2226	7.99005	35.0469	257.823	23.51
				18.52	23.52	29.17	27.3523	27.2801	51.8972	6	0.0623152	0.0623152	0.0623152	-0.000765299	1.70446	2.18818	-0.0209327	-0.00921037	-0.453576	0	5.55112e-17	55.8209	34.5318	90.3528	4.50372	38.2189	7.98956	35.0455	257.816	23.52
				18.53	23.53	29.16	27.3521	27.2756	51.8924	6	0.0620008	0.0620008	0.0620008	-0.000774974	1.69585	2.18816	-0.0211971	-0.00932674	-0.46179	0	1.11022e-16	55.8205	34.526	90.3466	4.50365	38.2151	7.98907	35.0441	257.808	23.53
				18.54	23.54	29.15	27.3518	27.2709	51.8876	6	0.0616863	0.0616863	0.0616863	-0.000784516	1.68723	2.18815	-0.021458	-0.0094415	-0.470013	0	2.22045e-16	55.8201	34.5202	90.3403	4.50358	38.2113	7.98859	35.0427	257.801	23.54
				18.55	23.55	29.14	27.3516	27.2662	51.8827	6	0.0613717	0.0613717	0.0613717	-0.000793924	1.67862	2.18813	-0.0217151	-0.00955465	-0.478245	0	-2.22045e-16	55.8197	34.5142	90.3338	4.50351	38.2074	7.98811	35.0413	257.793	23.55
				18.56	23.56	29.13	27.3514	27.2614	51.8777	6	0.0610569	0.0610569	0.0610569	-0.000803199	1.66999	2.18811	-0.0219686	-0.00966619	-0.486485	0	5.55112e-17	55.8192	34.5081	90.3273	4.50344	38.2034	7.98764	35.0398	257.785	23.56
				18.57	23.57	29.12	27.3512	27.2565	51.8726	6	0.060742	0.060742	0.060742	-0.000812339	1.66137	2.1881	-0.0222184	-0.00977612	-0.494734	0	3.88578e-16	55.8188	34.5019	90.3207	4.50337	38.1994	7.98717	35.0383	257.777	23.57
				18.58	23.58	29.11	27.351	27.2515	51.8674	6	0.060427	0.060427	0.060427	-0.000821346	1.65274	2.18808	-0.0224646	-0.00988442	-0.502992	0	-2.22045e-16	55.8183	34.4956	90.3139	4.50329	38.1952	7.98671	35.0368	257.769	23.58
				18.59	23.59	29.1	27.3507	27.2465	51.8622	6	0.0601118	0.0601118	0.0601118	-0.000830218	1.6441	2.18806	-0.0227071	-0.00999111	-0.511258	0	0	55.8178	34.4892	90.3071	4.50322	38.1911	7.98625	35.0353	257.761	23.59
				18.6	23.6	29.09	27.3505	27.2414	51.8568	6	0.0597966	0.0597966	0.0597966	-0.000838956	1.63547	2.18804	-0.0229459	-0.0100962	-0.519533	0	0	55.8174	34.4827	90.3001	4.50314	38.1868	7.9858	35.0337	257.752	23.6
				18.61	23.61	29.08	27.3503	27.2361	51.8514	6	0.0594811	0.0594811	0.0594811	-0.00084756	1.62683	2.18802	-0.023181	-0.0101996	-0.527817	0	0	55.8169	34.4761	90.293	4.50306	38.1825	7.98535	35.0321	257.744	23.61
				18.62	23.62	29.07	27.3501	27.2308	51.8459	6	0.0591656	0.0591656	0.0591656	-0.000856029	1.61818	2.188	-0.0234124	-0.0103015	-0.536109	0	1.11022e-16	55.8164	34.4694	90.2859	4.50298	38.1781	7.98491	35.0305	257.735	23.62
				18.63	23.63	29.06	27.3498	27.2255	51.8403	6	0.0588499	0.0588499	0.0588499	-0.000864363	1.60953	2.18799	-0.0236402	-0.0104017	-0.544411	0	-1.11022e-16	55.816	34.4626	90.2786	4.5029	38.1736	7.98448	35.0288	257.726	23.63
				18.64	23.64	29.05	27.3496	27.22	51.8346	6	0.058534	0.058534	0.058534	-0.000872562	1.60088	2.18797	-0.0238642	-0.0105003	-0.552721	0	1.11022e-16	55.8155	34.4557	90.2712	4.50282	38.1691	7.98404	35.0272	257.718	23.64
				18.65	23.65	29.04	27.3493	27.2144	51.8288	6	0.058218	0.058218	0.058218	-0.000880627	1.59223	2.18795	-0.0240846	-0.0105972	-0.56104	0	2.22045e-16	55.815	34.4487	90.2636	4.50273	38.1645	7.98362	35.0255	257.709	23.65
				18.66	23.66	29.03	27.3491	27.2088	51.823	6	0.0579019	0.0579019	0.0579019	-0.000888556	1.58357	2.18793	-0.0243012	-0.0106925	-0.569369	0	-3.33067e-16	55.8145	34.4415	90.256	4.50265	38.1598	7.9832	35.0237	257.7	23.66
				18.67	23.67	29.02	27.3489	27.2031	51.8171	6	0.0575857	0.0575857	0.0575857	-0.00089635	1.5749	2.18791	-0.0245142	-0.0107862	-0.577706	0	1.11022e-16	55.814	34.4343	90.2483	4.50256	38.1551	7.98278	35.022	257.69	23.67
				18.68	23.68	29.01	27.3486	27.1973	51.811	6	0.0572693	0.0572693	0.0572693	-0.000904009	1.56624	2.18789	-0.0247234	-0.0108783	-0.586053	0	0	55.8135	34.4269	90.2404	4.50248	38.1502	7.98237	35.0202	257.681	23.68
				18.69	23.69	29	27.3484	27.1914	51.8049	6	0.0569527	0.0569527	0.0569527	-0.000911532	1.55756	2.18787	-0.0249289	-0.0109687	-0.594408	0	2.22045e-16	55.813	34.4195	90.2325	4.50239	38.1453	7.98197	35.0184	257.672	23.69
				18.7	23.7	28.99	27.3481	27.1854	51.7987	6	0.056636	0.056636	0.056636	-0.000918919	1.54889	2.18785	-0.0251307	-0.0110575	-0.602773	0	-1.11022e-16	55.8125	34.4119	90.2244	4.5023	38.1404	7.98157	35.0166	257.662	23.7
				18.71	23.71	28.98	27.3479	27.1794	51.7925	6	0.0563191	0.0563191	0.0563191	-0.00092617	1.54021	2.18783	-0.0253288	-0.0111447	-0.611147	0	0	55.812	34.4043	90.2163	4.50221	38.1353	7.98118	35.0147	257.652	23.71
				18.72	23.72	28.97	27.3476	27.1732	51.7861	6	0.0560021	0.0560021	0.0560021	-0.000933286	1.53153	2.18781	-0.0255231	-0.0112302	-0.619531	0	-3.33067e-16	55.8115	34.3965	90.208	4.50212	38.1302	7.98079	35.0129	257.642	23.72
				18.73	23.73	28.96	27.3474	27.167	51.7796	6	0.055685	0.055685	0.055685	-0.000940265	1.52284	2.18779	-0.0257138	-0.0113141	-0.627923	0	-2.22045e-16	55.8109	34.3886	90.1996	4.50202	38.125	7.98041	35.011	257.632	23.73
				18.74	23.74	28.95	27.3471	27.1607	51.7731	6	0.0553677	0.0553677	0.0553677	-0.000947107	1.51415	2.18777	-0.0259006	-0.0113963	-0.636325	0	0	55.8104	34.3806	90.1911	4.50193	38.1198	7.98003	35.009	257.622	23.74
				18.75	23.75	28.94	27.3468	27.1543	51.7665	6	0.0550502	0.0550502	0.0550502	-0.000953813	1.50545	2.18775	-0.0260838	-0.0114769	-0.644737	0	1.11022e-16	55.8099	34.3726	90.1825	4.50183	38.1145	7.97966	35.0071	257.612	23.75
				18.76	23.76	28.93	27.3466	27.1478	51.7598	6	0.0547326	0.0547326	0.0547326	-0.000960382	1.49675	2.18773	-0.0262632	-0.0115558	-0.653158	0	-2.22045e-16	55.8094	34.3644	90.1737	4.50174	38.1091	7.97929	35.0051	257.602	23.76
				18.77	23.77	28.92	27.3463	27.1413	51.753	6	0.0544148	0.0544148	0.0544148	-0.000966814	1.48805	2.18771	-0.0264388	-0.0116331	-0.661588	0	2.22045e-16	55.8088	34.3561	90.1649	4.50164	38.1036	7.97893	35.0031	257.591	23.77
				18.78	23.78	28.91	27.3461	27.1346	51.7461	6	0.0540969	0.0540969	0.0540969	-0.000973109	1.47934	2.18768	-0.0266107	-0.0117087	-0.670028	0	1.11022e-16	55.8083	34.3477	90.1559	4.50154	38.0981	7.97858	35.001	257.581	23.78
				18.79	23.79	28.9	27.3458	27.1279	51.7391	6	0.0537788	0.0537788	0.0537788	-0.000979267	1.47062	2.18766	-0.0267788	-0.0117827	-0.678478	0	-3.33067e-16	55.8077	34.3391	90.1469	4.50144	38.0924	7.97823	34.999	257.57	23.79
				18.8	23.8	28.89	27.3455	27.1211	51.7321	6	0.0534606	0.0534606	0.0534606	-0.000985287	1.46191	2.18764	-0.0269432	-0.011855	-0.686937	0	2.22045e-16	55.8072	34.3305	90.1377	4.50134	38.0867	7.97789	34.9969	257.559	23.8
				18.81	23.81	28.88	27.3453	27.1142	51.7249	6	0.0531421	0.0531421	0.0531421	-0.00099117	1.45319	2.18762	-0.0271038	-0.0119257	-0.695406	0	0	55.8066	34.3218	90.1284	4.50124	38.081	7.97755	34.9948	257.548	23.81
				18.82	23.82	28.87	27.345	27.1072	51.7177	6	0.0528235	0.0528235	0.0528235	-0.000996914	1.44446	2.1876	-0.0272606	-0.0119947	-0.703884	0	2.22045e-16	55.8061	34.313	90.119	4.50113	38.0751	7.97721	34.9926	257.537	23.82
				18.83	23.83	28.86	27.3447	27.1002	51.7104	6	0.0525048	0.0525048	0.0525048	-0.00100252	1.43573	2.18758	-0.0274136	-0.012062	-0.712373	0	1.11022e-16	55.8055	34.304	90.1095	4.50103	38.0692	7.97689	34.9904	257.526	23.83
				18.84	23.84	28.85	27.3444	27.093	51.703	6	0.0521859	0.0521859	0.0521859	-0.00100799	1.42699	2.18755	-0.0275629	-0.0121277	-0.720871	0	0	55.805	34.295	90.0999	4.50092	38.0632	7.97657	34.9882	257.515	23.84
				18.85	23.85	28.84	27.3442	27.0858	51.6955	6	0.0518668	0.0518668	0.0518668	-0.00101332	1.41825	2.18753	-0.0277084	-0.0121917	-0.729379	0	3.33067e-16	55.8044	34.2858	90.0902	4.50081	38.0572	7.97625	34.986	257.503	23.85
				18.86	23.86	28.83	27.3439	27.0785	51.688	6	0.0515475	0.0515475	0.0515475	-0.00101851	1.40951	2.18751	-0.02785	-0.012254	-0.737897	0	-1.11022e-16	55.8038	34.2765	90.0804	4.5007	38.0511	7.97594	34.9838	257.492	23.86
				18.87	23.87	28.82	27.3436	27.0711	51.6803	6	0.0512281	0.0512281	0.0512281	-0.00102356	1.40076	2.18749	-0.0279879	-0.0123147	-0.746425	0	-1.11022e-16	55.8033	34.2672	90.0704	4.50059	38.0448	7.97564	34.9815	257.48	23.87
				18.88	23.88	28.81	27.3433	27.0636	51.6726	6	0.0509085	0.0509085	0.0509085	-0.00102848	1.39201	2.18747	-0.0281219	-0.0123737	-0.754963	0	-1.11022e-16	55.8027	34.2577	90.0604	4.50048	38.0386	7.97534	34.9792	257.468	23.88
				18.89	23.89	28.8	27.343	27.056	51.6647	6	0.0505887	0.0505887	0.0505887	-0.00103325	1.38325	2.18744	-0.0282522	-0.012431	-0.763511	0	1.11022e-16	55.8021	34.2481	90.0502	4.50037	38.0322	7.97505	34.9768	257.457	23.89
[truncated: 111 more rows]
