# Supplementary material for: Dynamic modelling of feed assimilation, growth, lipid accumulation, and CO2 production in black soldier fly larvae
Source: PLoS One. 2022 Oct 26;17(10):e0276605. doi: 10.1371/journal.pone.0276605 (PMC9605037; doi:10.1371/journal.pone.0276605)
Supplement: S1 Table — Data collected from literature on developmental time, wet weight, dry weight, and contents of lipid, protein, ash, and volatile solids. (XLSX) [file pone.0276605.s003.xlsx]

## Sheet: Sheet1
Datasæt	Larvae/Prepupae	Condition	tp	WW	δwater	δDW	DW	Lipid	δlipid	δlipid	δprotein	δash	δvolatile solids	Reference		Data read from graph			Data calculated
	Lipid data		days	mg	% WW	% WW	mg	mg	% WW	% DW	% DW	% DW	% DW
1	P	0	19.54	295		35.2	103.84			34.4				Knudsen AKS, Jespersen EE, Markwardt MJ, Johansen A, Ortind AP, Terp M, Eriksen NT (in press) Effects of fish oil on growth kinetics and lipid accumulation in black soldier fly larvae. Journal of Insects as Food and Feed. https://doi.org/10.3920/JIFF2021.0083
1	P	0.1	21.48	292		35.7	104.244			37.6
1	P	0.2	24.5	280		35.6	99.68			37.3
1	P	0.3	29.74	219		35.4	77.526			51.9
2	P	1.0	25.5742	200		30.75	61.5			26.27	50.53			El-Dakar MA, Ramzy RR, Ji H (2021) Influence of substrate inclusion of quail manure on the growth performance, body composition, fatty acid and amino acid profiles of black soldier fly larvae (Hermetia illucens). Journal of the total Environment 772: 145528
2	P	1.20	19.02	202.2		31.64	63.9761			25.8	50.93
2	P	1.40	18.966	212.7		32.84	69.8507			28	49.41
2	P	1.60	18.993	147.1		31.61	46.4983			24.93	50.31
2	P	1.80	18.993	148.1		29.29	43.3785			19.77	51.07
2	P	1.100	22.94	136.6		25.92	35.4067			11.63	49.51
3	L	CF	16				66.818	18.717		28.0119	40.2017			Liu, X., Chen, X., Wang, H., Yang, Q., Rehman, Ku., Li, W., Cai, M., Li, Q., Mazza, L., Zhang, J., Yu, Z. and Zheng, L., 2017. Dynamic changes of nutrient composition throughout the entire life cycle of black soldier fly. PLoS ONE 12: e0182601.
4	L	200	16.818				98.246							Diener, S., Zurbrügg, C., Tockner, K. 2009. Conversion of organic material by black soldier fly larvae: establishing optimal feeding rates. Waste Manage. Res. 27, 603-610.
4	L	100	16.591				100
4	L	50	19.659				72.982
4	L	25	30.568				41.053
4	L	12.5	42.727				37.544
5	L	BA0		134.647		36.6	49.2806			33.8	40	5.1	94.9	Liland NS, Biancarosa I, Araujo P, Biemans D, Bruckner CG, Rune Waagbø, Torstensen BE, Lock1 E-J (2017) Modulation of nutrient composition of black soldier fly (Hermetia illucens) larvae by feeding seaweed-enriched media. PLoS ONE 12: e0183188.
5	L	BA50		51.6305		30.7	15.8506			22.2	33.7	10.5	89.5
5	L	BA100		27.355		23.1	6.31901			8.1	41.3	15.8	84.2
6	L	100%DS	30	34		21	6.9					15	85	Laganaro, M., Bahrndorff, S. and Eriksen, N.T., 2021. Growth and metabolic performance of black soldier fly larvae grown on low and high-quality substrates. Waste Management 121: 198-205.
6	P	75%DS	23	167		23	38					15	85
6	P	50%DS	22	185		24	45					14	86
6	P	25%DS	19	249		27	67					10	90
6	P	0%DS	17	308		30	94					5	95
7	P	P0	18	243.617		28.46	69.3334			25.968	54.314			El-Dakar MA, Ramzy RR, Wang D, Ji H (2021) Sustainable management of Se-rich silkworm residuals by black soldier ﬂies larvae to produce a high nutritional value and accumulate x-3 PUFA. Waste Management 124: 72–81
7	P	P20	18	272.34		31.752	86.4734			26.129	54.315
7	P	P40	18	260.638		30.531	79.5754			28.065	54.316
7	P	P60	18	236.17		27.292	64.4555			20.484	54.317
7	P	P80	20	245.745		28.142	69.1576			24.194	54.318
7	P	P100	20	254.255		29.044	73.8458			30.968	54.319
8	L	CM					80.7			30.1	41.1	9.3	90.7	Shumo M, Osuga IM, Khamis FM, Tanga CM, Fiaboe KKM, Subramanian S, Ekesi S, van Huis A, Christian Borgemeister C (2019) The nutritive value of black soldier fly larvae reared on common organic waste streams in Kenya. Scientific Reports 9:10110
8	L	KW					87.7			34.3	33	9.6	90.4
8	L	SG					83.1			31	41.3	11.6	88.4
9	P	Feed		193.529	66.5	33.5	64.8323	7.77988	4.02	12	14.7			Nguyen TTX, Tomberlin JK, Vanlaerhoven S (2015) Ability of Black Soldier Fly (Diptera: Stratiomyidae) Larvae to Recycle Food. Environ. Entomol. 44: 406–410
9	P	Liver		181.176	55.3	44.7	80.9858	15.2007	8.39	18.7696	21
9	P	Fruits		172.255	71.8	28.2	48.5759	3.82406	2.22	7.87234	12.9
9	P	Fish		168.137	53.4	46.6	78.352	21.3534	12.7	27.2532	19.4
10	L	F	52	174	61.646	38.354	66.736	36.0319	20.708	53.9918	11.739	2.739	97.261	Jucker C, Erba D, Leonardi MG, Lupi D, Savoldelli S (2017) Assessment of Vegetable and Fruit Substrates as Potential Rearing Media for Hermetia illucens (Diptera: Stratiomyidae) Larvae. Environmental Entomology, 46: 1415–1423
10	L	V	48.33	184	78.212	21.788	40.0899	3.51808	1.912	8.77547	13.696	3.522	96.478
10	L	FV	36.67	154	63.717	36.283	55.8758	18.3984	11.947	32.9273	18	3.913	96.087
11	P	0		211.14		30.72	64.8622			24.9	53.56			El-Dakar MA, Ramzy RR, Ji H, Plath M (2020) Bioaccumulation of residual omega-3 fatty acids from industrial Schizochytrium microalgal waste using black soldier ﬂy (Hermetia illucens) larvae. Journal of Cleaner Production 268: 122288
11	P	0.1		201.528		28.54	57.5161			22.83	52.28
11	P	0.2		206.658		26.46	54.6817			23.03	52.98
11	P	0.3		201.528		31.98	64.4487			30.67	47.38
11	P	0.4		223.29		32.98	73.641			33.6	42.95
11	P	0.5		216.891		33.32	72.2681			38.77	37.86
12	P	Standard	17.32				58.7			36.38	50.55	3.97	96.03	Liu Z, Minor M, Morel PCH, Najar-Rodriguez AJ (2018) Bioconversion of Three Organic Wastes by Black Soldier Fly (Diptera: Stratiomyidae) Larvae. Environmental Entomology, 47: 1609–1617
12	P	Brewers waste	14.97				45.48			33.71	49.89	5.72	94.28
12	P	Pig manure	17.3				24.16			17.53	45.94	21.95	78.05
12	P	Semidigested grass	70				12.98			5.51	46.39	29.57	70.43
13	P	Purchased			66	34				37.1	32	19	81	Caligiani A, Marseglia A, Leni, Baldassarre S, Maistrello L, Dossena A, Sforza S (2018) Composition of black soldier ﬂy prepupae and systematic approaches for extraction and fractionation of proteins, lipids and chitin. Food Research International 105: 812–820
14	L	Spent coffee		110	69.322	30.678	33.7458			31.186				Fischer H, Romano,N, Sinha AK (2021) Conversion of Spent Coffee and Donuts by Black Soldier Fly (Hermetia illucens) Larvae into Potential Resources for Animal and Plant Farming. Insects 12: 332.
14	L	Bland 1:1		180	64.068	35.932	64.6776			38.644
14	L	Dough		230	60	40	92			45.932
14	P	Spent coffee		110	60	40	44			36.102
14	P	Bland 1:1		190	57.627	42.373	80.5087			46.441
14	P	Dough		230	59.661	40.339	92.7797			43.051
15	L	Control		225.3		35.7301	80.5			38.9	29	9.1	90.9	Beniers JJA, Graham RI (2019) Effect of protein and carbohydrate feed concentrations on the growth and composition of black soldier fly (Hermetia illucens) larvae. Journal of Insects as Food and Feed: 5: 193 - 199
15	L	P1C1		155.77		30.3974	47.35			24.14	36.36
15	L	P1C2		150.3		32.6081	49.01			25.39	36.35
15	L	P1C3		150.98		31.4214	47.44			26.53	35.93
15	L	P1C4		154.98		31.6299	49.02			26.14	35.8
15	L	P1C5		148.16		31.439	46.58			25.54	34.9
15	L	P2C1		145.66		31.8275	46.36			25.51	37.75
15	L	P2C2		133.89		31.3616	41.99			23.85	37.96
15	L	P2C3		154.69		21.6756	33.53			23.93	37.58
15	L	P3C3		165.24		32.8976	54.36			29.24	36
15	L	P3C4		169.06		33.3846	56.44			30.47	36.07
15	L	P3C5		171.37		31.7442	54.4			29.6	36.33
15	L	P4C1		194.68		32.0269	62.35			32.47	34.15
15	L	P4C2		176.48		33.4316	59			30.57	34.37
15	L	P4C3		199.6		32.8707	65.61			31.13	34.62
15	L	P4C4		184.8		33.1818	61.32			30.13	34.96
15	L	P4C5		195.46		32.687	63.89			31.7	34.16
16	L	VEGFRU				21.96				26.28	41.88	12.98	87.02	Meneguz M, Schiavone A, Gai F, Dama A, Lussiana C, Rennaa Ml Gasco L (2018) Eﬀect of rearing substrate on growth performance, waste reduction eﬃciency and chemical composition of black soldier ﬂy (Hermetia illucens) larvae. J Sci Food Agric 98: 5776–5784
16	L	Fruits				28.29				40.7	30.75	7.22	92.78
16	L	WIN				26.54				32.22	34.43	14.57	85.43
16	L	BRE				29.08				29.87	52.96	7.3	92.7
17	L	Bread		127		35.5	45.085			57.8	39.2	3.9	96.1	Ewald, N., Vidakovic, A., Langeland, M., Kiessling, A., Sampels, S. and Lalander, C., 2020. Fatty acid composition of black soldier fly larvae (Hermetia illucens) – possibilities and limitations for modification through diet. Waste Management 102: 40-47.
17	L	Fish		89		27	24.03			46.7	52.6	5.7	94.3
17	L	Food waste		191		33	63.03			40.7	36.6	16.3	83.7
17	L	Fresh mussel		235		31.3	73.555			33.1	44.6	18.7	81.3
17	L	Ensiled mussel		25		27.3	6.825			11.2		33	67
17	L	Roten mussel		106		27.5	29.15			29.7	42.3	22.6	77.4
17	L	BandM 10%		133		40.5	53.865			20.4	32.8	30.9	69.1
17	L	BandM 20%		181		35.7	64.617			19.6	34.2	31.1	68.9
17	L	BandM 30%		168		34.2	57.456			17.9	33.8	30.7	69.3
17	L	BandM 40%		138		33.2	45.816			17.9	36.1	30.9	69.1
17	L	BandM 50%		131		32.6	42.706			16.1	37.9	29.6	70.4
18	L	Control		290.4		30.2	87.7008			30.8				Tschirner M, Simon A (2015) Influence of different growing substrates and processing on the nutrient composition of black soldier fly larvae destined for animal feed. Journal of Insects as Food and Feed 1: 249-259
18	L	Protein		277.7		30.2	83.8654			36.6
18	L	Fibre		34.8		17.9	6.2292			3.4
19	L	50/1	22.5				13.043			5.676	49.339			Barragan-Fonseca, K.B., Dicke, M., and van Loon, J.J.A., 2018. Influence of larval density and dietary nutrient concentration on performance, body protein, and fat contents of black soldier fly larvae (Hermetia illucens). Entomologia Experimentalis et Applicata 166: 761-770
19	L	50/2	16.7				31.884			15.811	52.562
19	L	50/3	15.9				62.319			27.703	49.339
19	L	100/1	26.8				8.406			3.784	47.851
19	L	100/2	16.7				24.928			12.027	50.331
19	L	100/3	15.8				58.551			28.784	48.595
19	L	200/1					5.797			2.568	49.835
19	L	200/2	21				16.232			9.865	51.322
19	L	200/3	15.8				40			22.973	48.843
19	L	400/1					4.058			2.027	48.347
19	L	400/2	21.5				11.594			7.703	47.851
19	L	400/3	19.2				27.826			22.162	49.091
19	L	50/1	15.3				26.136			14.164	48.621
19	L	50/2	13.7				51.894			21.902	48.362
19	L	50/3	13.3				77.652			24.525	46.293
19	L	100/1	15.7				28.409			17.574	50.172
19	L	100/2	13.8				60.985			25.836	45
19	L	100/3	13.5				81.439			25.836	44.483
19	L	200/1	16.7				33.333			23.213	43.966
19	L	200/2	15.7				62.879			27.803	42.931
19	L	200/3	13.8				84.091			28.066	44.224
19	L	400/1	17.8				35.227			25.311	41.897
19	L	400/2	17				67.045			32.393	42.414
19	L	400/3	15.3				80.682			32.393	41.121
20	L	Exp 1, 1	17.6				76.829							Barragán-Fonseca K, Pineda-Mejia J, Dicke M, van Loon JJA (2018) Performance of the Black Soldier Fly (Diptera: Stratiomyidae) on Vegetable Residue-Based Diets Formulated Based on Protein and Carbohydrate Contents. Journal of Economic Entomology 111: 2676–2683
20	L	Exp 1, 2	20.32				77.642
20	L	Exp 1, 3	28.8				58.943
20	L	Exp 1, 4	21.28				79.675
20	L	Exp 2, 1	22				39			20.389	46.68
20	L	Exp 2, 2	21.6				42			31.44	45.117
21	P	C				33.3				33	34	10.1	89.9	Danieli PP, Lussiana C, Gasco L, Amici A, Ronchi B (2019) The Effects of Diet Formulation on the Yield, Proximate Composition, and Fatty Acid Profile of the Black Soldier Fly (Hermetia illucens L.) Prepupae Intended for Animal Feed. Animals 9: 178
21	P	TMD1				32.2				46.9	22.2	5.5	94.5
21	P	TMD2				34.4				31.9	34.7	11	89
21	P	TMD3				33.2				32.2	34.2	8	92
22	P	0.45	18				84							Bekker, N.S., Heidelbach, S., Vestergaard, S.Z., Nielsen, M.E., Riisgaard-Jensen, M., Zeuner, E.J., Bahrndorff, S. and Eriksen, N.T., 2021. Impact of substrate moisture content on growth and metabolic performance of black soldier fly larvae. Waste Management. 127: 73-79.
22	P	0.55	20				90
22	P	0.65	20				114
22	P	0.75	24				104
23	L	Standard	15.3	234.8										Jucker C, Leonardi MG, Rigamonti I, Lupi D, Savoldelli S (2019) Brewery’s waste streams as a valuable substrate for Black Soldier Fly Hermetia illucens (Diptera: Stratiomyidae). Journal of Entomological and Acarological Research 51: 8876
23	L	BSG	24.7	90.7
23	L	CSG	33	87.4
23	L	Trup	28.3	181.3
23	L	BSG+Tru	18.7	243.9
Average			21.8141	179.515	63.3752	31.647	56.8158	15.6029	8.84243	26.786	41.0569	14.1142	85.8858
Std			9.42039	62.9994	6.68551	5.11213	25.268	10.7841	6.83933	10.9583	10.1126	9.38412	9.38412
Median			19	181.176	62.6815	31.752	58.943	16.7995	8.39	27.4781	42.0985	11	89
